# Supplementary material for: The MuvB complex binds and stabilizes nucleosomes downstream of the transcription start site of cell-cycle dependent genes
Source: Nat Commun. 2022 Jan 26;13:526. doi: 10.1038/s41467-022-28094-1 (PMC8792015; doi:10.1038/s41467-022-28094-1)
Supplement: Supplementary file 4 — Source Data [file 41467_2022_28094_MOESM4_ESM.zip]

Archive with 3 entries (2 files):
- SourcedData/
- SourcedData/Asthana_SourcedNumericalData.xlsx
- SourcedData/Sourced_Data_Blots.pptx
