# Supplementary material for: The MuvB complex binds and stabilizes nucleosomes downstream of the transcription start site of cell-cycle dependent genes
Source: Nat Commun. 2022 Jan 26;13:526. doi: 10.1038/s41467-022-28094-1 (PMC8792015; doi:10.1038/s41467-022-28094-1)
Supplement: Supplementary file 4 — Source Data [file 41467_2022_28094_MOESM4_ESM.zip › SourcedData/Asthana_SourcedNumericalData.xlsx]

## Sheet: README
This excel file contains Sourced Data in separate sheets, please find README below for all three datasheets.
1) DREAMAnnotationsForAnalysis: Column defensitions are listed below. The sheet is compiled from [1] PMID: 31400114, [2] PMID: 27280975 and [3]PMID: 25106871. It is a collection of all the genes that we considered a DREAM gene when performing our analysis along with the TSS coordinates of those genes. To browse our dataset of only those genes that were enriched please see our GEO depositon (https…
external_gene_name
hgnc_symbol
TSS_hg38
chomosome
t_position
Strand
ensembl_gene_id.y
genetype
RESCUE_P53_vs_DMSO_log2fc	log2 fold change of mRNA expression in Nutlin-3a-treated HCT116 LIN37-/- cells after re-expression of LIN37. Data adopted from [1].
KO_P53_vs_DMSO_log2f	log2 fold change of mRNA expression in Nutlin-3a-treated HCT116 LIN37-/- cells. Data adopted from [1].
RESCUE_P53_vs_DMSOv_KO_P53_vs_DMSO	delta log2 fold change of mRNA exoression in Nutlin-3a-treated HCT116 LIN37-/- cells after re-expression of LIN37 vs. Expression in LIN37 rescue cells. Values <0 show a loss of transcriptional repression in LIN37-/- cells after Nutlin-3a treatment. Data adopted from [1].
p53_expressionScore	Meta-analysis of p53-dependent gene expression adopted from [2]. 20 data sets of p53-dependent mRNA expression data were analyzed. A score of -20 indicates significant repression of a gene in all 20 data sets. A score of 0 shows that there is no p53-dependent activation and repression or that the sum of significant change from 20 data sets is balanced. A score of +20 indicates activation in all d…
tp53_ChIPSummary	Meta-analysis of p53 binding data adopted from [2].
DREAMbinding	Meta-analysis of DREAM complex components binding data adopted from [2]. Results from 9 independent experiments were compiled. A score of +9 shows binding of DREAM components to a particular gene in all experiments.
RbE2f_Bindging	Meta-analysis of RB and E2F1-3 binding data adopted from [2]. Results from 5 independent experiments were compiled. A score of +5 indicated binding of RB or activator E2Fs to a particular gene in all experiments.
CC_phase	If a gene has been found to be differentially expressed in the cell cycle, the the cell cycle phase with maximum expression is given. Data adopted from [1]
CHRseq	Sequence of evolutionary conserved CHR elements in the promoter of a particular gene. Data adopted from [3].
CHRscore	Conservation scores of the identified CHR elements. Data adopted from [3].
CHRdist	Distance of the CHR elements relative to the transcription start site. Data adopted from [3].
E2Fseq	Sequence of evolutionary conserved E2F elements in the promoter of a particular gene. Data adopted from [3].
E2Fscore	Conservation scores of the identified E2F elements. Data adopted from [3].
E2Fdist	Distance of the E2F elements relative to the transcription start site. Data adopted from [3].
2) GOTerms_WTArrested5MReplicate1: GO Terms from Panther used run REVIGO and generate Figure 6B
3)FPCurveData_means_SD: means and standard deviations from 3 replicates depicted on the graphs (Figure 4A, FIgure4B, Supp Fig 4A, Supp Figure 4C, Supp Figure 5B)

## Sheet: DREAMAnnotationsForAnalysis
external_gene_name	hgnc_symbol	TSS_hg38	chomosome	t_position	Strand	ensembl_gene_id.y	genetype	RESCUE_P53_vs_DMSO_log2fc	KO_P53_vs_DMSO_log2f	RESCUE_P53_vs_DMSOv_KO_P53_vs_DMSO	p53_expressionScore	tp53_ChIPSummary	DREAMbinding	RbE2f_Bindging	CC_phase	CHRseq	CHRscore	CHRdist	E2Fseq	E2Fscore	E2Fdist
STIL	STIL	chr1:47314147-47314147	1	47314147	-	ENSG00000123473	protein_coding	-2.7398	-1.47118	-1.26862	-20	0	9	4	G2M	.	.	.	TTCCCGC	0.989	2
NUF2	NUF2	chr1:163321932-163321932	1	163321932	+	ENSG00000143228	protein_coding	-3.92873	-2.62306	-1.30567	-20	7	9	3	G2M	TTTGAA	0.997	38	TTGCCGC	0.932	36
CDCA3	CDCA3	chr12:6851292-6851292	12	6851292	-	ENSG00000111665	protein_coding	-3.38424	-2.32645	-1.05779	-20	0	9	2	G2M	TTTGAA	1	3	TTCCCGC	0.994	1
BUB1B	BUB1B	chr15:40161008-40161008	15	40161008	+	ENSG00000156970	protein_coding	-3.01402	-1.6825	-1.33152	-20	1	9	3	G2M	TTTGAA	1	38	TTGGCGG	0.987	46
PRC1	PRC1	chr15:90994574-90994574	15	90994574	-	ENSG00000198901	protein_coding	-3.06877	-1.7788	-1.28997	-20	1	9	2	G2M	TTTGAA	0.928	19	.	.	.
PLK1	PLK1	chr16:23678879-23678879	16	23678879	+	ENSG00000166851	protein_coding	-3.29351	-2.21604	-1.07747	-20	1	9	1	G2M	TTTGAA	1	-19	.	.	.
AURKA	AURKA	chr20:56392295-56392295	20	56392295	-	ENSG00000087586	protein_coding	-2.59662	-1.41806	-1.17856	-20	4	9	3	G2M	TTTAAA	1	66	.	.	.
TTK	TTK	chr6:80004604-80004604	6	80004604	+	ENSG00000112742	protein_coding	-2.51564	-1.14986	-1.36578	-20	1	9	0	G2M	TTTGAA	1	48	.	.	.
KIF4A	NA	chrX:70290028-70290028	X	70290028	+	ENSG00000090889	protein_coding	-3.0168	-1.57078	-1.44602	-20	0	9	2	G2M	TTTGAA	0.992	42	TTGGCGG	1	50
NSD2	NA	chr4:1871393-1871393	4	1871393	+	ENSG00000109685	protein_coding	-2.10112	-1.7746	-0.326518	-19	1	4	3	G2M	TTTGAA	1	-137	TTCCCGC	1	-78
NEK2	NEK2	chr1:211675630-211675630	1	211675630	-	ENSG00000117650	protein_coding	-3.49918	-2.1394	-1.35977	-19	0	9	0	G2M	.	.	.	.	.	.
CENPF	CENPF	chr1:214603188-214603188	1	214603188	+	ENSG00000117724	protein_coding	-3.14089	-1.80467	-1.33622	-19	0	9	2	G2M	TTTAAA	0.991	-108	.	.	.
KIF11	KIF11	chr10:92593067-92593067	10	92593067	+	ENSG00000138160	protein_coding	-2.9154	-1.67182	-1.24358	-19	2	9	1	G2M	TTTGAA	0.999	40	.	.	.
KIF18A	KIF18A	chr11:28108199-28108199	11	28108199	-	ENSG00000121621	protein_coding	-2.05361	-0.974197	-1.07942	-19	2	9	3	G2M	TTTGAA	0.997	33	.	.	.
CDKN3	CDKN3	chr14:54396954-54396954	14	54396954	+	ENSG00000100526	protein_coding	-3.15776	-2.35953	-0.798226	-19	0	9	1	G2M	TTTGAA	0.998	-112	.	.	.
KIF23	KIF23	chr15:69414287-69414287	15	69414287	+	ENSG00000137807	protein_coding	-2.96213	-1.84959	-1.11254	-19	3	8	1	G2M	TTTGAA	1	7	.	.	.
TPX2	TPX2	chr20:31739100-31739100	20	31739100	+	ENSG00000088325	protein_coding	-2.20926	-1.17744	-1.03182	-19	3	9	0	G2M	TTTGTA	0.986	-30	.	.	.
CCNA2	CCNA2	chr4:121823933-121823933	4	121823933	-	ENSG00000145386	protein_coding	-3.32895	-1.78356	-1.54539	-19	1	9	1	G2M	CTTGAA	1	22	.	.	.
FBXO5	FBXO5	chr6:152983068-152983068	6	152983068	-	ENSG00000112029	protein_coding	-3.46192	-3.12599	-0.335931	-19	0	9	4	G2M	TTTAAA	1	1	.	.	.
ANLN	ANLN	chr7:36389822-36389822	7	36389822	+	ENSG00000011426	protein_coding	-2.99173	-1.46333	-1.5284	-19	2	8	3	G2M	TTTGAA	1	19	.	.	.
CEP55	CEP55	chr10:93496611-93496611	10	93496611	+	ENSG00000138180	protein_coding	-2.24355	-0.864173	-1.37938	-19	0	9	3	G2M	TTTGAA	1	3	.	.	.
RACGAP1	RACGAP1	chr12:50025524-50025524	12	50025524	-	ENSG00000161800	protein_coding	-2.48455	-1.57895	-0.905602	-19	1	9	2	G2M	TTTGAA	1	38	.	.	.
CCNB1	CCNB1	chr5:69167009-69167009	5	69167009	+	ENSG00000134057	protein_coding	-2.81884	-1.47883	-1.34002	-19	1	9	0	G2M	TTTAAA	0.986	111	.	.	.
TICRR	NA	chr15:89575469-89575469	15	89575469	+	ENSG00000140534	protein_coding	-2.6844	-1.33619	-1.34821	-18	2	9	4	G2M	.	.	.	.	.	.
SGO2	NA	chr2:200524799-200524799	2	200524799	+	ENSG00000163535	protein_coding	-2.71509	-1.37475	-1.34034	-18	1	9	2	G2M	TTTAAA	0.988	36	TTGGCGG	0.991	24
SGO1	NA	chr3:20186206-20186206	3	20186206	-	ENSG00000129810	protein_coding	-2.51071	-0.955685	-1.55502	-18	2	9	0	G2M	TTCGAA	0.994	2	.	.	.
CDC20	CDC20	chr1:43358954-43358954	1	43358954	+	ENSG00000117399	protein_coding	-2.48871	-1.06753	-1.42118	-18	2	9	1	G2M	TTTGAA	1	-38	.	.	.
DEPDC1	DEPDC1	chr1:68497116-68497116	1	68497116	-	ENSG00000024526	protein_coding	-3.86799	-2.3203	-1.54769	-18	0	9	0	G2M	TTTGAA	0.958	12	.	.	.
PSRC1	PSRC1	chr1:109283168-109283168	1	109283168	-	ENSG00000134222	protein_coding	-2.17972	-1.71156	-0.468154	-18	2	4	1	G2M	TTCGAA	1	-1	TTCCCGG	0.934	25
ANP32E	ANP32E	chr1:150236156-150236156	1	150236156	-	ENSG00000143401	protein_coding	-1.29523	-1.28461	-0.0106234	-18	2	9	4	G2M	TTTGAT	1	-138	TTGGCGG	1	18
CENPL	CENPL	chr1:173824132-173824132	1	173824132	-	ENSG00000120334	protein_coding	-1.46895	-0.789623	-0.679329	-18	4	9	2	G2M	.	.	.	.	.	.
ASPM	ASPM	chr1:197146694-197146694	1	197146694	-	ENSG00000066279	protein_coding	-3.10027	-1.47585	-1.62442	-18	2	9	1	G2M	TTTAAA	0.999	23	TTGCCGC	0.965	16
MKI67	MKI67	chr10:128126204-128126204	10	128126204	-	ENSG00000148773	protein_coding	-3.76761	-2.36469	-1.40292	-18	0	8	2	G2M	.	.	.	.	.	.
TMPO	TMPO	chr12:98515572-98515572	12	98515572	+	ENSG00000120802	protein_coding	-2.45423	-2.26084	-0.193392	-18	1	9	3	G2M	TTTAAA	1	-113	TTGGCGG	0.864	-11
RFC3	RFC3	chr13:33818068-33818068	13	33818068	+	ENSG00000133119	protein_coding	-1.82366	-0.782595	-1.04106	-18	4	9	4	G1S	.	.	.	.	.	.
PARP2	PARP2	chr14:20343613-20343613	14	20343613	+	ENSG00000129484	protein_coding	-1.11359	-1.0715	-0.042085	-18	1	6	2	G1S	.	.	.	.	.	.
DLGAP5	DLGAP5	chr14:55191678-55191678	14	55191678	-	ENSG00000126787	protein_coding	-3.23251	-1.59509	-1.63742	-18	2	9	1	G2M	TTTGAA	0.987	-11	.	.	.
CCNB2	CCNB2	chr15:59105084-59105084	15	59105084	+	ENSG00000157456	protein_coding	-2.9492	-1.37078	-1.57841	-18	0	9	1	G2M	TTTGAA	1	33	.	.	.
CCNF	CCNF	chr16:2429393-2429393	16	2429393	+	ENSG00000162063	protein_coding	-1.73839	-1.41487	-0.323512	-18	0	6	0	G2M	TTTGAA	0.957	-31	.	.	.
AURKB	AURKB	chr17:8210565-8210565	17	8210565	-	ENSG00000178999	protein_coding	-2.96131	-1.43868	-1.52263	-18	1	9	0	G2M	TTTGAA	0.999	-49	.	.	.
NDC80	NDC80	chr18:2571510-2571510	18	2571510	+	ENSG00000080986	protein_coding	-3.58284	-2.12854	-1.4543	-18	2	9	1	G2M	TTTGAA	1	49	.	.	.
SKA1	SKA1	chr18:50375021-50375021	18	50375021	+	ENSG00000154839	protein_coding	-2.87283	-1.32301	-1.54982	-18	1	5	1	G2M	TTTGAA	0.999	59	.	.	.
CENPA	CENPA	chr2:26786013-26786013	2	26786013	+	ENSG00000115163	protein_coding	-2.39989	-1.48109	-0.918807	-18	1	8	1	G2M	TTTAAA	0.983	-14	.	.	.
SPC25	SPC25	chr2:168890434-168890434	2	168890434	-	ENSG00000152253	protein_coding	-3.88824	-2.2843	-1.60394	-18	1	9	2	G2M	TTTGAA	0.988	1	.	.	.
CDC25A	CDC25A	chr3:48188311-48188311	3	48188311	-	ENSG00000164045	protein_coding	-2.55139	-1.83426	-0.717132	-18	0	9	5	G1S	TAGGAA	0.996	-138	TTCGCGG	1	-85
SMC4	SMC4	chr3:160399641-160399641	3	160399641	+	ENSG00000113810	protein_coding	-2.15379	-1.2221	-0.93169	-18	2	9	3	G2M	TTTGTA	1	-8	.	.	.
MAD2L1	MAD2L1	chr4:120066858-120066858	4	120066858	-	ENSG00000164109	protein_coding	-2.54021	-1.38058	-1.15963	-18	1	9	3	G2M	TTTGAA	0.998	34	TTGGCGG	0.96	44
TRIP13	TRIP13	chr5:892853-892853	5	892853	+	ENSG00000071539	protein_coding	-1.28016	-0.623817	-0.656339	-18	0	8	0	G2M	.	.	.	.	.	.
LMNB1	LMNB1	chr5:126776622-126776622	5	126776622	+	ENSG00000113368	protein_coding	-3.88513	-3.64709	-0.238044	-18	3	9	4	G2M	TTTGAA	0.948	81	TTCCCGC	0.955	148
KIF20A	KIF20A	chr5:138178727-138178727	5	138178727	+	ENSG00000112984	protein_coding	-2.01706	-0.302195	-1.71487	-18	3	9	2	G2M	.	.	.	TTCGCGG	0.884	-25
MCM7	MCM7	chr7:100101804-100101804	7	100101804	-	ENSG00000166508	protein_coding	-2.28471	-1.90936	-0.375353	-18	4	9	5	G2M	TTTGTA	1	36	.	.	.
ATAD2	ATAD2	chr8:123396465-123396465	8	123396465	-	ENSG00000156802	protein_coding	-3.00293	-2.04041	-0.962524	-18	4	9	5	G1S	.	.	.	.	.	.
HAUS6	HAUS6	chr9:19102904-19102904	9	19102904	-	ENSG00000147874	protein_coding	-0.947608	-0.610924	-0.336683	-18	0	9	1	n.a.	.	.	.	.	.	.
ERCC6L	NA	chrX:72239008-72239008	X	72239008	-	ENSG00000186871	protein_coding	-2.52059	-0.938306	-1.58228	-18	0	5	0	n.a.	CTTGAA	0.982	11	.	.	.
CENPI	NA	chrX:101099808-101099808	X	101099808	+	ENSG00000102384	protein_coding	-4.00951	-2.00301	-2.00649	-18	0	3	0	n.a.	.	.	.	.	.	.
DTL	DTL	chr1:212035576-212035576	1	212035576	+	ENSG00000143476	protein_coding	-3.83181	-2.39159	-1.44022	-18	1	9	5	G1S	.	.	.	TTCCCGC	0.999	64
BIRC5	BIRC5	chr17:78214195-78214195	17	78214195	+	ENSG00000089685	protein_coding	-3.55132	-2.05873	-1.49259	-18	0	9	0	G2M	TTTGAA	0.933	81	.	.	.
NCAPH	NCAPH	chr2:96335745-96335745	2	96335745	+	ENSG00000121152	protein_coding	-3.27511	-1.84029	-1.43481	-18	0	9	1	G2M	TTTAAA	0.98	53	.	.	.
BUB1	BUB1	chr2:110678107-110678107	2	110678107	-	ENSG00000169679	protein_coding	-3.11738	-1.56626	-1.55112	-18	1	9	0	G2M	TTCGAA	0.994	50	.	.	.
TACC3	TACC3	chr4:1721489-1721489	4	1721489	+	ENSG00000013810	protein_coding	-1.93943	-0.769151	-1.17028	-18	0	5	0	G2M	TTTGAA	0.97	4	.	.	.
MELK	MELK	chr9:36572907-36572907	9	36572907	+	ENSG00000165304	protein_coding	-2.75095	-1.81348	-0.93747	-18	0	8	2	G2M	TTTGAT	0.997	-41	TTGGCGG	1	-31
KIF2C	KIF2C	chr1:44739817-44739817	1	44739817	+	ENSG00000142945	protein_coding	-3.15185	-1.52162	-1.63023	-18	1	9	2	G2M	TTTAAA	1	17	TTCCCGG	0.989	150
KIF14	KIF14	chr1:200620734-200620734	1	200620734	-	ENSG00000118193	protein_coding	-2.95941	-1.58359	-1.37582	-18	1	9	0	G2M	TTTGAA	0.996	-11	.	.	.
GTSE1	GTSE1	chr22:46296740-46296740	22	46296740	+	ENSG00000075218	protein_coding	-2.8892	-1.21945	-1.66974	-18	1	9	2	G2M	TTTGAA	0.953	109	.	.	.
CDCA2	CDCA2	chr8:25458996-25458996	8	25458996	+	ENSG00000184661	protein_coding	-3.00696	-1.70483	-1.30213	-18	1	9	1	G2M	TTCGAA	1	-87	.	.	.
PIMREG	NA	chr17:6444455-6444455	17	6444455	+	ENSG00000129195	protein_coding	-2.30664	-0.787729	-1.51891	-17	0	9	1	G2M	TTTGAA	0.995	14	.	.	.
CCDC150	NA	chr2:196639554-196639554	2	196639554	+	ENSG00000144395	protein_coding	-1.51534	-0.334888	-1.18045	-17	0	9	1	n.a.	TTTAAA	0.972	68	.	.	.
WDR76	NA	chr15:43827002-43827002	15	43827002	+	ENSG00000092470	protein_coding	-3.99082	-3.85287	-0.137946	-17	1	6	5	G1S	.	.	.	TTCCCGC	0.993	93
KNSTRN	NA	chr15:40382721-40382721	15	40382721	+	ENSG00000128944	protein_coding	-1.36838	-0.692374	-0.676002	-17	0	4	0	G2M	.	.	.	.	.	.
CDCA8	CDCA8	chr1:37692486-37692486	1	37692486	+	ENSG00000134690	protein_coding	-2.5696	-1.13387	-1.43573	-17	0	9	1	G2M	TTTGAA	1	7	.	.	.
CDCA5	CDCA5	chr11:65084143-65084143	11	65084143	-	ENSG00000146670	protein_coding	-2.70805	-1.13337	-1.57468	-17	0	8	2	G1S	.	.	.	.	.	.
CHEK1	CHEK1	chr11:125626355-125626355	11	125626355	+	ENSG00000149554	protein_coding	-2.13506	-1.64718	-0.48788	-17	2	9	5	G1S	.	.	.	.	.	.
ESPL1	ESPL1	chr12:53268298-53268298	12	53268298	+	ENSG00000135476	protein_coding	-2.55111	-1.50371	-1.0474	-17	2	9	0	G2M	TTTGAA	0.999	-30	.	.	.
CIT	CIT	chr12:119877291-119877291	12	119877291	-	ENSG00000122966	protein_coding	-2.65699	-1.16667	-1.49031	-17	0	9	1	G2M	TTTGAA	0.995	-14	.	.	.
SKA3	SKA3	chr13:21176602-21176602	13	21176602	-	ENSG00000165480	protein_coding	-3.04584	-1.5919	-1.45394	-17	2	9	2	n.a.	.	.	.	.	.	.
G2E3	G2E3	chr14:30559122-30559122	14	30559122	+	ENSG00000092140	protein_coding	-1.30776	-0.879457	-0.428304	-17	3	6	0	G2M	TTTGAA	0.999	39	.	.	.
WDHD1	WDHD1	chr14:55027101-55027101	14	55027101	-	ENSG00000198554	protein_coding	-2.52144	-2.0544	-0.467044	-17	6	9	4	G1S	.	.	.	TTCCCGC	1	30
ARHGAP11A	ARHGAP11A	chr15:32615489-32615489	15	32615489	+	ENSG00000198826	protein_coding	-2.76444	-1.50617	-1.25826	-17	0	9	1	G2M	TTTGAA	1	-65	TTCGCGC	0.943	-25
CKAP2L	CKAP2L	chr2:112764677-112764677	2	112764677	-	ENSG00000169607	protein_coding	-3.80999	-2.21327	-1.59672	-17	0	9	0	G2M	TTTGAA	0.988	-13	.	.	.
HJURP	HJURP	chr2:233854566-233854566	2	233854566	-	ENSG00000123485	protein_coding	-3.65557	-2.10412	-1.55145	-17	0	9	2	G2M	TTTGAA	0.959	-80	.	.	.
UBE2C	UBE2C	chr20:45812615-45812615	20	45812615	+	ENSG00000175063	protein_coding	-2.86953	-1.46159	-1.40794	-17	1	8	0	G2M	TTTGAA	1	3	.	.	.
CDC25C	CDC25C	chr5:138331827-138331827	5	138331827	-	ENSG00000158402	protein_coding	-2.49958	-0.855825	-1.64376	-17	2	9	0	G2M	TTTGAA	0.99	-7	.	.	.
HMMR	HMMR	chr5:163460510-163460510	5	163460510	+	ENSG00000072571	protein_coding	-3.58368	-2.05906	-1.52462	-17	3	9	0	G2M	TTTGAA	0.989	94	.	.	.
EXO1	EXO1	chr1:241848190-241848190	1	241848190	+	ENSG00000174371	protein_coding	-3.72802	-2.47284	-1.25518	-17	0	9	4	G1S	.	.	.	.	.	.
MASTL	MASTL	chr10:27154823-27154823	10	27154823	+	ENSG00000120539	protein_coding	-1.99191	-1.39956	-0.592349	-17	0	8	2	G1S	.	.	.	.	.	.
INCENP	INCENP	chr11:62123972-62123972	11	62123972	+	ENSG00000149503	protein_coding	-1.49825	-0.89551	-0.602737	-17	0	9	0	G2M	TTTGAA	1	29	.	.	.
FOXM1	FOXM1	chr12:2877155-2877155	12	2877155	-	ENSG00000111206	protein_coding	-2.85231	-1.32512	-1.52719	-17	0	8	2	G2M	TTTGAA	1	6	TTGGCGC	1	-1
NUSAP1	NUSAP1	chr15:41332693-41332693	15	41332693	+	ENSG00000137804	protein_coding	-3.18686	-2.08072	-1.10614	-17	0	9	3	G2M	TTTAAA	0.998	148	.	.	.
GPSM2	GPSM2	chr1:108876980-108876980	1	108876980	+	ENSG00000121957	protein_coding	-1.99406	-1.36513	-0.628933	-17	1	6	2	G2M	TTTGAA	0.998	-29	.	.	.
TIPIN	TIPIN	chr15:66356716-66356716	15	66356716	-	ENSG00000075131	protein_coding	-0.715005	-0.74369	0.0286847	-17	1	8	5	G1S	.	.	.	TTGGCGC	0.956	-34
CDCA7	CDCA7	chr2:173354832-173354832	2	173354832	+	ENSG00000144354	protein_coding	-1.46509	-1.2006	-0.26449	-17	0	9	5	G1S	.	.	.	TTCCCGC	0.974	-19
MCM2	MCM2	chr3:127598409-127598409	3	127598409	+	ENSG00000073111	protein_coding	-2.85855	-2.09023	-0.768318	-17	0	8	5	G1S	.	.	.	TTCGCGC	0.996	5
PLK4	PLK4	chr4:127880860-127880860	4	127880860	+	ENSG00000142731	protein_coding	-2.85848	-1.67393	-1.18456	-17	0	9	3	G2M	TTTGAA	1	76	TTGGCGC	0.997	190
DEPDC1B	DEPDC1B	chr5:60700166-60700166	5	60700166	-	ENSG00000035499	protein_coding	-2.63378	-1.53588	-1.09789	-17	4	9	2	G2M	TTTGAA	0.999	7	.	.	.
MCM3	MCM3	chr6:52284784-52284784	6	52284784	-	ENSG00000112118	protein_coding	-2.38568	-1.88499	-0.500691	-17	2	8	5	G1S	.	.	.	TTCCCGC	1	25
PRR11	NA	chr17:59155355-59155355	17	59155355	+	ENSG00000068489	protein_coding	-2.88532	-1.4122	-1.47312	-16	2	9	5	CC	.	.	.	.	.	.
ARHGEF39	NA	NA:NA-NA		NA	-	ENSG00000137135	protein_coding	-2.41685	-1.48091	-0.93594	-16	0	8	2	G2M	TTTGAA	0.99	61	.	.	.
JADE1	NA	chr4:128809700-128809700	4	128809700	+	ENSG00000077684	protein_coding	-1.55138	-1.57275	0.021372	-16	0	5	2	n.a.	.	.	.	.	.	.
E2F8	E2F8	chr11:19240960-19240960	11	19240960	-	ENSG00000129173	protein_coding	-2.98837	-2.13147	-0.856897	-16	0	7	4	G1S	TTTAAA	1	-172	TTCCCGG	0.995	-54
NCAPD3	NCAPD3	chr11:134224532-134224532	11	134224532	-	ENSG00000151503	protein_coding	-1.5747	-1.0139	-0.560803	-16	0	8	3	G2M	.	.	.	.	.	.
PRIM1	PRIM1	chr12:56752362-56752362	12	56752362	-	ENSG00000198056	protein_coding	-3.35544	-3.53369	0.17825	-16	1	4	5	G1S	.	.	.	TTCCCGC	0.915	15
TUBGCP3	TUBGCP3	chr13:112588167-112588167	13	112588167	-	ENSG00000126216	protein_coding	-1.22047	-1.23762	0.0171501	-16	1	2	2	CC	.	.	.	.	.	.
SHCBP1	SHCBP1	chr16:46621399-46621399	16	46621399	-	ENSG00000171241	protein_coding	-3.02736	-1.39451	-1.63284	-16	0	9	0	G2M	TTTGAA	1	34	.	.	.
SPAG5	SPAG5	chr17:28599038-28599038	17	28599038	-	ENSG00000076382	protein_coding	-2.05589	-1.0182	-1.03769	-16	0	9	1	G2M	TTTGAA	0.994	21	.	.	.
HAUS8	HAUS8	chr19:17075533-17075533	19	17075533	-	ENSG00000131351	protein_coding	-1.45062	-1.12442	-0.326205	-16	3	9	5	n.a.	.	.	.	TTCCCGC	1	109
CENPO	CENPO	chr2:24793461-24793461	2	24793461	+	ENSG00000138092	protein_coding	-1.98502	-1.24327	-0.74175	-16	4	9	2	n.a.	TTTGAA	0.957	0	TTCCCGC	0.984	22
MCM6	MCM6	chr2:135876441-135876441	2	135876441	-	ENSG00000076003	protein_coding	-2.09451	-1.84974	-0.244771	-16	0	6	5	G1S	.	.	.	TTCGCGC	0.994	-82
DSN1	DSN1	chr20:36773751-36773751	20	36773751	-	ENSG00000149636	protein_coding	-1.89886	-1.04623	-0.852629	-16	2	8	4	G1S	.	.	.	.	.	.
FAM83D	FAM83D	chr20:38926311-38926311	20	38926311	+	ENSG00000101447	protein_coding	-1.18747	-0.40483	-0.782643	-16	5	9	0	G2M	TTTGAA	0.998	66	.	.	.
KIF15	KIF15	chr3:44761716-44761716	3	44761716	+	ENSG00000163808	protein_coding	-3.02412	-1.88121	-1.14291	-16	2	9	3	G2M	TTTGAA	0.984	48	TTGGCGC	0.996	41
NCAPG	NCAPG	chr4:17810901-17810901	4	17810901	+	ENSG00000109805	protein_coding	-4.03282	-2.85918	-1.17364	-16	0	8	4	G2M	TTTGAA	0.989	43	TTCCCGC	0.989	39
CENPE	CENPE	chr4:103198409-103198409	4	103198409	-	ENSG00000138778	protein_coding	-2.5786	-1.55542	-1.02318	-16	0	9	0	G2M	TTTAAA	0.977	3	.	.	.
TCF19	TCF19	chr6:31158525-31158525	6	31158525	+	ENSG00000137310	protein_coding	-3.9223	-2.3718	-1.5505	-16	0	8	5	G1S	.	.	.	TTCCCGG	0.999	15
CDCA7L	CDCA7L	chr7:21945924-21945924	7	21945924	-	ENSG00000164649	protein_coding	-1.22766	-1.1719	-0.0557666	-16	0	4	3	G1S	.	.	.	.	.	.
NCAPG2	NCAPG2	chr7:158704829-158704829	7	158704829	-	ENSG00000146918	protein_coding	-2.58293	-1.48574	-1.09718	-16	0	8	3	n.a.	TTTGAA	0.999	60	TTCCCGC	0.988	84
PBK	PBK	chr8:27837832-27837832	8	27837832	-	ENSG00000168078	protein_coding	-2.67193	-0.996925	-1.67501	-16	1	9	2	G2M	.	.	.	.	.	.
MCM4	MCM4	chr8:47960202-47960202	8	47960202	+	ENSG00000104738	protein_coding	-2.6144	-1.93859	-0.675813	-16	2	8	5	G1S	.	.	.	.	.	.
RAD54B	RAD54B	chr8:94475115-94475115	8	94475115	-	ENSG00000197275	protein_coding	-2.017	-1.1213	-0.895694	-16	1	6	2	G1S	TTTGAA	1	71	.	.	.
FANCC	FANCC	chr9:95317709-95317709	9	95317709	-	ENSG00000158169	protein_coding	-0.804975	-0.789001	-0.0159741	-16	0	5	4	n.a.	.	.	.	TTCCCGC	0.964	58
PHF19	PHF19	chr9:120877328-120877328	9	120877328	-	ENSG00000119403	protein_coding	-2.59415	-2.31945	-0.274704	-16	1	5	3	G2M	.	.	.	TTCCCGC	0.998	-6
POLD3	POLD3	chr11:74592583-74592583	11	74592583	+	ENSG00000077514	protein_coding	-2.24758	-2.09538	-0.152193	-16	0	6	5	G1S	.	.	.	TTCCCGC	1	7
TROAP	TROAP	chr12:49323187-49323187	12	49323187	+	ENSG00000135451	protein_coding	-2.64667	-0.797814	-1.84885	-16	1	9	0	G2M	TTTGTA	1	79	.	.	.
GAS2L3	GAS2L3	chr12:100573710-100573710	12	100573710	+	ENSG00000139354	protein_coding	-2.43992	-2.1041	-0.335823	-16	0	6	0	G2M	TTCGAA	1	-68	.	.	.
GINS3	GINS3	chr16:58392393-58392393	16	58392393	+	ENSG00000181938	protein_coding	-1.89928	-1.56765	-0.33163	-16	1	9	5	G1S	.	.	.	TTCCCGC	0.962	79
MSH6	MSH6	chr2:47783081-47783081	2	47783081	+	ENSG00000116062	protein_coding	-2.06172	-2.02611	-0.0356185	-16	0	5	5	G1S	.	.	.	TTCCCGC	0.997	68
RAD51AP1	RAD51AP1	chr12:4538783-4538783	12	4538783	+	ENSG00000111247	protein_coding	-3.42482	-1.80057	-1.62425	-16	2	9	4	G1S	.	.	.	TTCCCGC	0.993	92
BRCA1	BRCA1	chr17:43125483-43125483	17	43125483	-	ENSG00000012048	protein_coding	-2.75035	-1.63464	-1.11571	-16	0	9	4	G1S	.	.	.	TTCCCGC	1	78
SPDL1	NA	chr5:169583773-169583773	5	169583773	+	ENSG00000040275	protein_coding	-1.92058	-1.19836	-0.72222	-15	1	9	1	G2M	TTTGAA	0.984	125	TTCCCGC	0.846	114
RAD21	NA	chr8:116874776-116874776	8	116874776	-	ENSG00000164754	protein_coding	-1.13157	-1.00896	-0.122612	-15	0	8	2	G2M	TTTGAA	1	40	.	.	.
C4orf46	NA	chr4:158672056-158672056	4	158672056	-	ENSG00000205208	protein_coding	-1.45095	-0.735818	-0.715131	-15	1	8	2	n.a.	.	.	.	.	.	.
AUNIP	NA	chr1:25859458-25859458	1	25859458	-	ENSG00000127423	protein_coding	-1.56233	-0.63148	-0.930854	-15	0	7	2	n.a.	.	.	.	TTGGCGC	0.992	-99
RAD54L	RAD54L	chr1:46247694-46247694	1	46247694	+	ENSG00000085999	protein_coding	-2.52147	-1.2806	-1.24086	-15	1	9	5	G1S	TTCGAT	1	-14	TTGGCGG	0.939	42
USP1	USP1	chr1:62436303-62436303	1	62436303	+	ENSG00000162607	protein_coding	-2.01993	-2.08158	0.0616547	-15	0	8	4	G1S	.	.	.	TTGGCGC	0.995	124
UBE2T	UBE2T	chr1:202341966-202341966	1	202341966	-	ENSG00000077152	protein_coding	-2.72683	-2.09462	-0.632212	-15	2	9	2	G1S	.	.	.	.	.	.
MCM10	MCM10	chr10:13161553-13161553	10	13161553	+	ENSG00000065328	protein_coding	-4.057	-2.63874	-1.41826	-15	1	7	4	G1S	.	.	.	TTGGCGG	0.978	11
ARHGAP19	ARHGAP19	chr10:97292673-97292673	10	97292673	-	ENSG00000213390	protein_coding	-1.48681	-1.35438	-0.132433	-15	1	5	2	G2M	TTTGAA	0.995	-152	.	.	.
ERLIN1	ERLIN1	chr10:100186057-100186057	10	100186057	-	ENSG00000107566	protein_coding	-0.771965	-0.923881	0.151917	-15	1	2	3	n.a.	.	.	.	TTGGCGG	0.859	29
H2AFX	NA	chr11:119095467-119095467	11	119095467	-	ENSG00000188486	protein_coding	-1.42786	-1.24022	-0.18764	-15	3	9	1	G2M	TTTGAA	0.999	-157	.	.	.
NCAPD2	NCAPD2	chr12:6494131-6494131	12	6494131	+	ENSG00000010292	protein_coding	-2.1806	-1.89701	-0.283597	-15	1	8	1	G2M	TTTGAA	0.988	-174	.	.	.
RFC5	RFC5	chr12:118016700-118016700	12	118016700	+	ENSG00000111445	protein_coding	-2.40549	-1.62262	-0.782866	-15	0	9	4	CC	.	.	.	TTCGCGC	0.994	24
MPHOSPH9	MPHOSPH9	chr12:123221895-123221895	12	123221895	-	ENSG00000051825	protein_coding	-1.52638	-1.47524	-0.0511357	-15	1	5	2	G2M	.	.	.	.	.	.
DIAPH3	DIAPH3	chr13:60163985-60163985	13	60163985	-	ENSG00000139734	protein_coding	-1.96064	-0.669439	-1.2912	-15	0	9	1	n.a.	.	.	.	.	.	.
DUT	DUT	chr15:48331423-48331423	15	48331423	+	ENSG00000128951	protein_coding	-1.63825	-1.29085	-0.347401	-15	0	8	4	G1S	.	.	.	.	.	.
CENPN	CENPN	chr16:81006497-81006497	16	81006497	+	ENSG00000166451	protein_coding	-1.89796	-1.24952	-0.648433	-15	1	9	4	n.a.	.	.	.	.	.	.
CDT1	CDT1	chr16:88803777-88803777	16	88803777	+	ENSG00000167513	protein_coding	-3.10734	-2.36525	-0.742087	-15	0	5	3	G1S	.	.	.	.	.	.
FANCA	FANCA	chr16:89816657-89816657	16	89816657	-	ENSG00000187741	protein_coding	-3.09017	-2.26672	-0.823448	-15	0	4	2	CC	.	.	.	.	.	.
BRIP1	BRIP1	chr17:61863559-61863559	17	61863559	-	ENSG00000136492	protein_coding	-3.63223	-2.30337	-1.32886	-15	3	8	5	G1S	.	.	.	TTCCCGC	1	39
CHAF1A	CHAF1A	chr19:4402662-4402662	19	4402662	+	ENSG00000167670	protein_coding	-2.73037	-1.75365	-0.976716	-15	1	7	5	G1S	.	.	.	TTCCCGC	1	-29
ARL6IP6	ARL6IP6	chr2:152717892-152717892	2	152717892	+	ENSG00000177917	protein_coding	-1.62328	-1.43797	-0.185308	-15	2	7	5	G1S	.	.	.	.	.	.
MIS18A	MIS18A	chr21:32279065-32279065	21	32279065	-	ENSG00000159055	protein_coding	-1.53432	-0.793419	-0.740905	-15	1	8	2	n.a.	.	.	.	.	.	.
MCM5	MCM5	chr22:35400122-35400122	22	35400122	+	ENSG00000100297	protein_coding	-2.6084	-1.42946	-1.17894	-15	2	9	4	G1S	.	.	.	TTCCCGC	0.999	15
SLBP	SLBP	chr4:1712303-1712303	4	1712303	-	ENSG00000163950	protein_coding	-1.02528	-1.1753	0.150026	-15	0	8	4	G1S	.	.	.	.	.	.
DCK	DCK	chr4:70993547-70993547	4	70993547	+	ENSG00000156136	protein_coding	-1.66667	-1.16776	-0.49891	-15	2	8	3	n.a.	.	.	.	TTGGCGC	0.999	129
SCLT1	SCLT1	chr4:129093609-129093609	4	129093609	-	ENSG00000151466	protein_coding	-1.39623	-0.926278	-0.469952	-15	0	9	2	CC	TTTGAA	1	49	.	.	.
MDC1	MDC1	chr6:30717681-30717681	6	30717681	-	ENSG00000137337	protein_coding	-1.96062	-1.96976	0.00914299	-15	0	9	5	n.a.	TTTGAG	0.999	-184	TTCCCGC	0.999	133
FIGNL1	FIGNL1	chr7:50450390-50450390	7	50450390	-	ENSG00000132436	protein_coding	-2.2404	-1.79474	-0.445659	-15	0	5	2	G1S	.	.	.	.	.	.
DBF4	DBF4	chr7:87876228-87876228	7	87876228	+	ENSG00000006634	protein_coding	-1.88468	-1.38926	-0.495413	-15	3	8	4	G2M	.	.	.	.	.	.
RMI1	RMI1	chr9:83980721-83980721	9	83980721	+	ENSG00000178966	protein_coding	-2.00908	-2.20535	0.196272	-15	1	8	4	G1S	.	.	.	TTCCCGC	0.997	70
POLA1	NA	chrX:24693946-24693946	X	24693946	+	ENSG00000101868	protein_coding	-1.9082	-1.60675	-0.301454	-15	1	7	4	n.a.	.	.	.	TTGGCGC	1	-12
BORA	BORA	chr13:72727903-72727903	13	72727903	+	ENSG00000136122	protein_coding	-1.98594	-0.925299	-1.06064	-15	0	9	4	G2M	TTCGAA	0.998	-104	TTCGCGG	1	-67
MSH2	MSH2	chr2:47403123-47403123	2	47403123	+	ENSG00000095002	protein_coding	-1.9452	-1.86758	-0.0776205	-15	1	5	5	G1S	.	.	.	TTCCCGC	1	8
KIAA1524	NA	chr3:108589644-108589644	3	108589644	-	ENSG00000163507	protein_coding	-2.04227	-1.17571	-0.866559	-15	3	9	0	G2M	.	.	.	.	.	.
DTYMK	DTYMK	chr2:241686968-241686968	2	241686968	-	ENSG00000168393	protein_coding	-1.32487	-0.803428	-0.521446	-15	0	6	1	G2M	.	.	.	.	.	.
RFC4	RFC4	chr3:186806501-186806501	3	186806501	-	ENSG00000163918	protein_coding	-2.20144	-1.65653	-0.544911	-15	2	8	5	G1S	.	.	.	TTCCCGC	0.849	9
SKP2	SKP2	chr5:36152042-36152042	5	36152042	+	ENSG00000145604	protein_coding	-1.33796	-1.31334	-0.0246209	-15	1	5	3	CC	.	.	.	TTGGCGC	0.99	149
KIFC1	KIFC1	chr6:33391535-33391535	6	33391535	+	ENSG00000237649	protein_coding	-3.55955	-2.02517	-1.53439	-15	0	9	2	G2M	.	.	.	.	.	.
BARD1	BARD1	chr2:214809704-214809704	2	214809704	-	ENSG00000138376	protein_coding	-3.38879	-2.5431	-0.845692	-15	0	8	3	G1S	.	.	.	.	.	.
HASPIN	NA	chr17:3723903-3723903	17	3723903	+	ENSG00000177602	protein_coding	-2.36407	-0.886397	-1.47767	-14	0	9	2	n.a.	TTTGAA	0.971	8	TTCCCGC	0.933	136
KNL1	NA	chr15:40594249-40594249	15	40594249	+	ENSG00000137812	protein_coding	-2.3709	-1.02086	-1.35004	-14	0	9	0	G2M	TTTGAA	0.995	4	.	.	.
ZGRF1	NA	chr4:112636995-112636995	4	112636995	-	ENSG00000138658	protein_coding	-1.95187	-0.601379	-1.35049	-14	2	9	4	G1S	TTCGAA	0.995	120	TTCGCGG	0.887	102
NDC1	NA	chr1:53838296-53838296	1	53838296	-	ENSG00000058804	protein_coding	-0.853865	-0.629787	-0.224078	-14	1	9	0	G2M	.	.	.	.	.	.
UHRF1	NA	chr19:4903080-4903080	19	4903080	+	ENSG00000276043	protein_coding	-2.72946	-2.35536	-0.374097	-14	0	5	5	G1S	.	.	.	TTCCCGC	0.999	-4
MRTO4	MRTO4	chr1:19251580-19251580	1	19251580	+	ENSG00000053372	protein_coding	-0.555175	-0.583749	0.0285743	-14	1	7	1	n.a.	TTTGAT	0.999	-158	.	.	.
STMN1	STMN1	chr1:25906502-25906502	1	25906502	-	ENSG00000117632	protein_coding	-2.6818	-2.16441	-0.51739	-14	1	8	4	n.a.	.	.	.	TTGGCGC	1	46
LBR	LBR	chr1:225428113-225428113	1	225428113	-	ENSG00000143815	protein_coding	-1.29832	-1.30801	0.0096919	-14	1	5	2	G2M	TTTGAA	0.977	-67	.	.	.
KIF20B	KIF20B	chr10:89701609-89701609	10	89701609	+	ENSG00000138182	protein_coding	-1.73043	-0.567347	-1.16308	-14	3	8	0	G2M	TTTGAA	1	5	.	.	.
DCLRE1A	DCLRE1A	chr10:113854100-113854100	10	113854100	-	ENSG00000198924	protein_coding	-1.5214	-1.69133	0.169925	-14	1	8	5	G1S	.	.	.	TTCGCGC	0.982	-126
TIMELESS	TIMELESS	chr12:56449416-56449416	12	56449416	-	ENSG00000111602	protein_coding	-1.89574	-1.31163	-0.584108	-14	1	8	5	G2M	.	.	.	TTCCCGC	0.808	196
UNG	UNG	chr12:109097593-109097593	12	109097593	+	ENSG00000076248	protein_coding	-1.41284	-0.980791	-0.432052	-14	0	8	5	G1S	.	.	.	TTGGCGC	0.929	-4
KNTC1	KNTC1	chr12:122527261-122527261	12	122527261	+	ENSG00000184445	protein_coding	-3.08328	-2.46679	-0.616495	-14	2	9	5	G1S	.	.	.	TTGGCGG	1	-11
EXOSC8	EXOSC8	chr13:37000540-37000540	13	37000540	+	ENSG00000120699	protein_coding	-1.42756	-1.29605	-0.131517	-14	3	9	4	G2M	.	.	.	.	.	.
MIS18BP1	MIS18BP1	chr14:45253402-45253402	14	45253402	-	ENSG00000129534	protein_coding	-1.59597	-0.952787	-0.643186	-14	3	9	1	n.a.	TTTGAA	0.964	178	.	.	.
POLE2	POLE2	chr14:49688380-49688380	14	49688380	-	ENSG00000100479	protein_coding	-2.877	-2.37692	-0.500075	-14	1	8	3	G1S	.	.	.	TTGGCGC	0.999	167
CDCA4	CDCA4	chr14:105021088-105021088	14	105021088	-	ENSG00000170779	protein_coding	-1.50865	-1.33724	-0.171416	-14	2	5	2	G2M	.	.	.	.	.	.
RAD51	RAD51	chr15:40695128-40695128	15	40695128	+	ENSG00000051180	protein_coding	-2.19944	-0.759614	-1.43983	-14	0	9	5	G1S	.	.	.	TTCCCGC	0.984	47
OIP5	OIP5	chr15:41332621-41332621	15	41332621	-	ENSG00000104147	protein_coding	-1.47755	-0.385353	-1.0922	-14	0	9	3	G2M	.	.	.	.	.	.
PIF1	PIF1	chr15:64825639-64825639	15	64825639	-	ENSG00000140451	protein_coding	-2.72882	-1.13945	-1.58937	-14	0	9	0	G2M	TTTGAA	0.99	-28	.	.	.
FANCI	FANCI	chr15:89243962-89243962	15	89243962	+	ENSG00000140525	protein_coding	-2.67068	-1.49018	-1.1805	-14	1	8	4	G1S	.	.	.	.	.	.
BLM	BLM	chr15:90717347-90717347	15	90717347	+	ENSG00000197299	protein_coding	-3.18074	-1.85763	-1.32311	-14	0	9	5	G1S	.	.	.	TTCCCGC	0.994	52
KIF22	KIF22	chr16:29790736-29790736	16	29790736	+	ENSG00000079616	protein_coding	-2.05774	-1.30547	-0.752269	-14	1	8	0	G2M	TTCGAA	0.997	-12	.	.	.
GINS2	GINS2	chr16:85688982-85688982	16	85688982	-	ENSG00000131153	protein_coding	-4.17832	-2.95162	-1.2267	-14	1	7	5	G1S	.	.	.	TTCCCGC	0.999	3
LMNB2	LMNB2	chr19:2456960-2456960	19	2456960	-	ENSG00000176619	protein_coding	-1.13996	-1.07824	-0.0617103	-14	0	2	1	G2M	.	.	.	.	.	.
SPC24	SPC24	chr19:11155808-11155808	19	11155808	-	ENSG00000161888	protein_coding	-2.46504	-0.897301	-1.56774	-14	0	8	1	n.a.	.	.	.	.	.	.
RNASEH2A	RNASEH2A	chr19:12806613-12806613	19	12806613	+	ENSG00000104889	protein_coding	-2.17775	-1.42104	-0.756704	-14	0	8	3	CC	.	.	.	.	.	.
WDR62	WDR62	chr19:36054880-36054880	19	36054880	+	ENSG00000075702	protein_coding	-2.43634	-1.29719	-1.13915	-14	0	9	3	G2M	.	.	.	TTCCCGC	1	2
POLD1	POLD1	chr19:50384335-50384335	19	50384335	+	ENSG00000062822	protein_coding	-1.44378	-1.0799	-0.36388	-14	1	8	3	n.a.	TTTGAA	0.999	46	TTCCCGC	1	39
NUP35	NUP35	chr2:183124354-183124354	2	183124354	+	ENSG00000163002	protein_coding	-0.901185	-0.601053	-0.300132	-14	0	9	2	G2M	TTTGAA	1	54	.	.	.
CDC25B	CDC25B	chr20:3795753-3795753	20	3795753	+	ENSG00000101224	protein_coding	-1.26161	-0.996989	-0.264621	-14	1	8	2	G2M	.	.	.	.	.	.
RBL1	RBL1	chr20:37096007-37096007	20	37096007	-	ENSG00000080839	protein_coding	-2.3769	-2.17723	-0.199673	-14	2	9	5	G1S	TTTGAG	0.973	-73	TTGGCGC	0.999	-5
MYBL2	MYBL2	chr20:43667068-43667068	20	43667068	+	ENSG00000101057	protein_coding	-4.31635	-3.1844	-1.13195	-14	0	6	4	n.a.	.	.	.	TTGGCGG	0.998	5
DONSON	DONSON	chr21:33588961-33588961	21	33588961	-	ENSG00000159147	protein_coding	-1.69323	-1.62629	-0.0669401	-14	0	3	3	G1S	.	.	.	.	.	.
CHAF1B	CHAF1B	chr21:36385390-36385390	21	36385390	+	ENSG00000159259	protein_coding	-2.69155	-2.40637	-0.28518	-14	0	3	3	G1S	.	.	.	TTCCCGC	0.977	6
CDC45	CDC45	chr22:19479890-19479890	22	19479890	+	ENSG00000093009	protein_coding	-3.07127	-1.68199	-1.38928	-14	1	9	5	n.a.	.	.	.	TTGGCGG	0.978	6
NUP50	NUP50	chr22:45163844-45163844	22	45163844	+	ENSG00000093000	protein_coding	-0.943932	-0.90241	-0.0415213	-14	0	6	3	G2M	TTTGTA	0.942	168	.	.	.
RAD18	RAD18	chr3:8963475-8963475	3	8963475	-	ENSG00000070950	protein_coding	-1.45001	-0.810967	-0.639039	-14	2	8	2	G1S	TTCGAG	0.999	25	.	.	.
FANCD2	FANCD2	chr3:10026428-10026428	3	10026428	+	ENSG00000144554	protein_coding	-2.37872	-1.22451	-1.15421	-14	2	9	3	G2M	.	.	.	TTCCCGC	0.997	13
TRAIP	TRAIP	chr3:49856559-49856559	3	49856559	-	ENSG00000183763	protein_coding	-1.54367	-0.351006	-1.19266	-14	0	9	0	G2M	TTTGAA	0.985	16	.	.	.
ARL13B	ARL13B	chr3:93980138-93980138	3	93980138	+	ENSG00000169379	protein_coding	-0.982292	-0.916748	-0.0655434	-14	0	7	0	n.a.	.	.	.	.	.	.
ECT2	ECT2	chr3:172754508-172754508	3	172754508	+	ENSG00000114346	protein_coding	-1.92858	-1.19375	-0.734821	-14	2	5	1	G2M	TTTGAT	1	86	.	.	.
USP13	USP13	chr3:179653144-179653144	3	179653144	+	ENSG00000058056	protein_coding	-1.01419	-0.981413	-0.0327768	-14	1	1	1	G2M	.	.	.	.	.	.
PAICS	PAICS	chr4:56436102-56436102	4	56436102	+	ENSG00000128050	protein_coding	-1.01104	-1.2487	0.237657	-14	0	4	4	n.a.	.	.	.	TTCCCGC	0.901	-2
MND1	MND1	chr4:153344648-153344648	4	153344648	+	ENSG00000121211	protein_coding	-3.07319	-1.76329	-1.3099	-14	2	8	3	G2M	TTTGAT	0.978	19	TTGGCGC	0.991	12
GPX8	GPX8	chr5:55160155-55160155	5	55160155	+	ENSG00000164294	protein_coding	-1.28296	-1.48669	0.203724	-14	0	2	1	n.a.	CTTGAA	0.998	-6	.	.	.
FANCE	FANCE	chr6:35452360-35452360	6	35452360	+	ENSG00000112039	protein_coding	-0.674392	-0.524672	-0.14972	-14	0	4	3	G1S	.	.	.	.	.	.
ESCO2	ESCO2	chr8:27774540-27774540	8	27774540	+	ENSG00000171320	protein_coding	-3.09624	-1.38324	-1.713	-14	1	9	4	G1S	TTTGAA	0.967	5	.	.	.
CCNE2	CCNE2	chr8:94895254-94895254	8	94895254	-	ENSG00000175305	protein_coding	-4.422	-4.62874	0.206734	-14	2	3	5	G1S	.	.	.	TTGGCGC	1	35
CDK5RAP2	CDK5RAP2	chr9:120580159-120580159	9	120580159	-	ENSG00000136861	protein_coding	-1.10816	-0.915396	-0.192766	-14	0	6	4	G2M	TAGGAA	1	-1	TTCCCGG	0.999	17
HYLS1	HYLS1	chr11:125883613-125883613	11	125883613	+	ENSG00000198331	protein_coding	-1.06121	-0.8404	-0.220811	-14	0	4	0	G2M	.	.	.	.	.	.
RIF1	RIF1	chr2:151409882-151409882	2	151409882	+	ENSG00000080345	protein_coding	-0.947104	-1.20755	0.260449	-14	2	8	5	n.a.	TTCGAG	0.909	-29	.	.	.
NEIL3	NEIL3	chr4:177309836-177309836	4	177309836	+	ENSG00000109674	protein_coding	-3.94734	-2.32834	-1.619	-14	0	9	0	G2M	TTTGAA	0.959	14	.	.	.
ORC1	ORC1	chr1:52404471-52404471	1	52404471	-	ENSG00000085840	protein_coding	-3.44497	-2.54326	-0.901709	-14	0	9	4	G1S	.	.	.	TTCGCGC	0.991	35
TEAD4	TEAD4	chr12:2959311-2959311	12	2959311	+	ENSG00000197905	protein_coding	-0.71482	-0.914593	0.199774	-14	0	0	2	G1S	.	.	.	.	.	.
SHMT1	SHMT1	chr17:18363542-18363542	17	18363542	-	ENSG00000176974	protein_coding	-1.64594	-1.29573	-0.350217	-14	0	3	1	G1S	.	.	.	.	.	.
HMGB2	HMGB2	chr4:173333769-173333769	4	173333769	-	ENSG00000164104	protein_coding	-4.30775	-3.61515	-0.692599	-14	1	8	4	G2M	.	.	.	TTCCCGC	1	14
DEK	DEK	chr6:18264568-18264568	6	18264568	-	ENSG00000124795	protein_coding	-1.62628	-1.58598	-0.0403022	-14	0	5	5	n.a.	TTTGAA	1	29	TTCCCGC	0.999	2
CDK1	CDK1	chr10:60778453-60778453	10	60778453	+	ENSG00000170312	protein_coding	-2.82649	-1.34765	-1.47885	-14	3	9	4	G2M	TTTGAA	1	12	TTCGCGC	0.999	-102
RRM2	RRM2	chr2:10122567-10122567	2	10122567	+	ENSG00000171848	protein_coding	-5.29441	-4.42493	-0.869475	-14	1	9	4	G1S	.	.	.	.	.	.
CENPU	NA	chr4:184734096-184734096	4	184734096	-	ENSG00000151725	protein_coding	-2.76827	-1.59248	-1.17579	-13	2	9	4	G1S	.	.	.	.	.	.
DDIAS	NA	chr11:82901735-82901735	11	82901735	+	ENSG00000165490	protein_coding	-1.60001	-0.232892	-1.36712	-13	2	9	0	G1S	TTCGAT	0.991	39	.	.	.
SAPCD2	NA	chr9:137070557-137070557	9	137070557	-	ENSG00000186193	protein_coding	-1.00318	-0.734378	-0.268803	-13	1	6	0	G2M	TTTGAA	0.974	11	.	.	.
CCDC138	NA	chr2:108786757-108786757	2	108786757	+	ENSG00000163006	protein_coding	-1.33577	-0.946841	-0.388928	-13	1	2	2	n.a.	TTTGAG	0.967	117	TTCCCGG	0.859	28
DCLRE1B	DCLRE1B	chr1:113905292-113905292	1	113905292	+	ENSG00000118655	protein_coding	-1.38914	-0.845061	-0.544084	-13	4	8	4	G1S	.	.	.	.	.	.
CKS1B	CKS1B	chr1:154974641-154974641	1	154974641	+	ENSG00000173207	protein_coding	-0.99894	-0.412798	-0.586142	-13	9	9	0	G2M	TTTGAA	1	10	.	.	.
IQGAP3	IQGAP3	chr1:156572604-156572604	1	156572604	-	ENSG00000183856	protein_coding	-2.09115	-0.72743	-1.36372	-13	0	9	0	G2M	TTTGTA	0.998	-33	.	.	.
ZWINT	ZWINT	chr10:56361273-56361273	10	56361273	-	ENSG00000122952	protein_coding	-2.65598	-1.34452	-1.31147	-13	0	9	2	G1S	.	.	.	.	.	.
NOLC1	NOLC1	chr10:102152175-102152175	10	102152175	+	ENSG00000166197	protein_coding	-0.466837	-0.634307	0.16747	-13	1	7	5	n.a.	.	.	.	TTCCCGC	1	-55
SMC3	SMC3	chr10:110567690-110567690	10	110567690	+	ENSG00000108055	protein_coding	-1.34978	-1.41173	0.0619556	-13	2	8	5	n.a.	.	.	.	.	.	.
SSRP1	SSRP1	chr11:57335877-57335877	11	57335877	-	ENSG00000149136	protein_coding	-1.09709	-1.19358	0.0964892	-13	0	6	4	n.a.	.	.	.	TTCCCGC	0.998	42
FAM111B	FAM111B	chr11:59107184-59107184	11	59107184	+	ENSG00000189057	protein_coding	-5.40324	-4.19379	-1.20945	-13	0	7	3	G1S	.	.	.	.	.	.
FEN1	FEN1	chr11:61792636-61792636	11	61792636	+	ENSG00000168496	protein_coding	-2.85341	-1.8255	-1.02791	-13	0	9	4	G1S	.	.	.	.	.	.
CDK2	CDK2	chr12:55966771-55966771	12	55966771	+	ENSG00000123374	protein_coding	-1.54674	-1.37519	-0.171548	-13	2	7	5	CC	CTTGAA	1	69	TTCCCGC	1	7
CEP128	CEP128	chr14:80939540-80939540	14	80939540	-	ENSG00000100629	protein_coding	-1.36029	-0.474838	-0.885449	-13	2	0	0	n.a.	TTTGTA	1	153	.	.	.
CTDSPL2	CTDSPL2	chr15:44427380-44427380	15	44427380	+	ENSG00000137770	protein_coding	-1.19594	-1.20577	0.00983017	-13	0	8	5	n.a.	TTTGTA	0.974	-42	.	.	.
ZWILCH	ZWILCH	chr15:66505092-66505092	15	66505092	+	ENSG00000174442	protein_coding	-1.4398	-0.715843	-0.723953	-13	2	8	1	G2M	.	.	.	.	.	.
POLR3K	POLR3K	chr16:53632-53632	16	53632	-	ENSG00000161980	protein_coding	-0.541331	-0.579181	0.0378504	-13	0	5	1	n.a.	.	.	.	.	.	.
PAQR4	PAQR4	chr16:2969340-2969340	16	2969340	+	ENSG00000162073	protein_coding	-0.804777	-0.725833	-0.078944	-13	0	3	3	G1S	.	.	.	TTCCCGC	0.915	-57
PKMYT1	PKMYT1	chr16:2980539-2980539	16	2980539	-	ENSG00000127564	protein_coding	-2.29743	-0.948872	-1.34856	-13	0	5	1	G1S	.	.	.	TTGGCGC	1	74
RFWD3	RFWD3	chr16:74666881-74666881	16	74666881	-	ENSG00000168411	protein_coding	-0.943887	-0.831256	-0.112631	-13	2	8	3	n.a.	.	.	.	.	.	.
CDC6	CDC6	chr17:40287893-40287893	17	40287893	+	ENSG00000094804	protein_coding	-2.96807	-1.73968	-1.22839	-13	0	9	5	G1S	.	.	.	TTGGCGC	0.996	-6
SMCHD1	SMCHD1	chr18:2655886-2655886	18	2655886	+	ENSG00000101596	protein_coding	-0.938712	-1.05047	0.111761	-13	1	5	2	n.a.	TTTGAA	0.997	-2	TTCCCGG	1	8
RBBP8	RBBP8	chr18:22933331-22933331	18	22933331	+	ENSG00000101773	protein_coding	-0.943627	-1.21251	0.268879	-13	1	2	2	G1S	.	.	.	.	.	.
C18orf54	C18orf54	chr18:54360526-54360526	18	54360526	+	ENSG00000166845	protein_coding	-1.80089	-0.794134	-1.00675	-13	0	5	2	n.a.	.	.	.	.	.	.
DNMT1	DNMT1	chr19:10195079-10195079	19	10195079	-	ENSG00000130816	protein_coding	-1.49725	-1.53329	0.0360424	-13	1	5	5	n.a.	.	.	.	TTCGCGC	1	130
UBE2S	UBE2S	chr19:55407957-55407957	19	55407957	-	ENSG00000108106	protein_coding	-1.79316	-1.70899	-0.0841703	-13	1	9	1	G2M	TTTGAA	0.999	-128	.	.	.
NIF3L1	NIF3L1	chr2:200889326-200889326	2	200889326	+	ENSG00000196290	protein_coding	-0.63236	-0.449638	-0.182722	-13	4	8	1	G2M	.	.	.	.	.	.
GINS1	GINS1	chr20:25407686-25407686	20	25407686	+	ENSG00000101003	protein_coding	-1.87334	-0.676093	-1.19725	-13	1	9	4	n.a.	.	.	.	TTGGCGC	0.991	-2
E2F1	E2F1	chr20:33686404-33686404	20	33686404	-	ENSG00000101412	protein_coding	-3.74548	-2.13031	-1.61518	-13	0	5	5	G1S	.	.	.	TTGGCGC	1	0
CENPM	CENPM	chr22:41947144-41947144	22	41947144	-	ENSG00000100162	protein_coding	-2.38869	-1.12079	-1.2679	-13	0	9	4	G1S	TTTGAA	0.945	17	.	.	.
POLQ	POLQ	chr3:121546006-121546006	3	121546006	-	ENSG00000051341	protein_coding	-2.22187	-0.758403	-1.46347	-13	2	8	2	G2M	TTTGAA	0.988	21	TTCCCGC	0.995	38
H1FX	NA	chr3:129316277-129316277	3	129316277	-	ENSG00000184897	protein_coding	-1.03645	-1.04247	0.0060196	-13	1	2	4	G2M	.	.	.	TTGGCGC	0.999	-96
TOPBP1	TOPBP1	chr3:133661893-133661893	3	133661893	-	ENSG00000163781	protein_coding	-1.41135	-1.08608	-0.325278	-13	1	5	4	G1S	.	.	.	TTCGCGC	1	-49
TRIM59	TRIM59	chr3:160449838-160449838	3	160449838	-	ENSG00000213186	protein_coding	-1.23311	-1.25451	0.0214025	-13	0	5	1	G2M	.	.	.	.	.	.
LIN54	LIN54	chr4:83010829-83010829	4	83010829	-	ENSG00000189308	protein_coding	-0.57998	-0.256867	-0.323112	-13	0	8	3	n.a.	TTTGAA	0.989	-94	TTGGCGG	1	-86
H2AFZ	NA	chr4:99950355-99950355	4	99950355	-	ENSG00000164032	protein_coding	-2.04836	-1.34525	-0.703106	-13	2	8	3	n.a.	TTTGAA	1	84	TTCCCGG	1	23
EXOSC9	EXOSC9	chr4:121801316-121801316	4	121801316	+	ENSG00000123737	protein_coding	-1.19253	-1.18458	-0.00794849	-13	0	8	4	G1S	TAGGAA	0.938	150	.	.	.
RFC2	RFC2	chr7:74254408-74254408	7	74254408	-	ENSG00000049541	protein_coding	-2.07011	-1.75384	-0.316275	-13	0	5	4	G1S	.	.	.	TTCCCGC	1	10
DPYSL2	DPYSL2	chr8:26514192-26514192	8	26514192	+	ENSG00000092964	protein_coding	-1.38899	-1.16853	-0.220457	-13	1	4	4	n.a.	TTTAAA	1	191	TTCCCGG	0.999	159
CKS2	CKS2	chr9:89311197-89311197	9	89311197	+	ENSG00000123975	protein_coding	-1.52494	-0.877888	-0.647049	-13	1	8	0	G2M	TTTGAA	0.989	-26	.	.	.
SMC2	SMC2	chr9:104094259-104094259	9	104094259	+	ENSG00000136824	protein_coding	-1.92845	-1.0801	-0.848354	-13	0	9	1	n.a.	TTTGAA	1	52	.	.	.
EXOSC2	EXOSC2	chr9:130693770-130693770	9	130693770	+	ENSG00000130713	protein_coding	-0.743938	-1.0026	0.25866	-13	1	4	4	n.a.	.	.	.	TTGGCGC	0.928	11
DKC1	NA	chrX:154762755-154762755	X	154762755	+	ENSG00000130826	protein_coding	-0.550004	-0.730533	0.18053	-13	0	3	1	CC	.	.	.	.	.	.
CLSPN	CLSPN	chr1:35769950-35769950	1	35769950	-	ENSG00000092853	protein_coding	-4.44388	-3.53752	-0.906365	-13	1	8	5	G1S	.	.	.	TTCCCGC	1	-27
TRA2B	TRA2B	chr3:185938136-185938136	3	185938136	-	ENSG00000136527	protein_coding	-0.944458	-1.0772	0.132746	-13	4	5	5	n.a.	.	.	.	TTCCCGC	0.977	-67
SNRNP40	SNRNP40	chr1:31296797-31296797	1	31296797	-	ENSG00000060688	protein_coding	-0.796927	-0.806337	0.00940932	-13	0	8	2	n.a.	.	.	.	.	.	.
TOE1	TOE1	chr1:45339669-45339669	1	45339669	+	ENSG00000132773	protein_coding	-1.35401	-1.20175	-0.15226	-13	3	8	3	n.a.	.	.	.	.	.	.
POLA2	POLA2	chr11:65261960-65261960	11	65261960	+	ENSG00000014138	protein_coding	-1.8609	-1.09346	-0.767435	-13	0	8	5	G1S	.	.	.	TTGGCGG	0.997	-21
HNRNPD	HNRNPD	chr4:82373996-82373996	4	82373996	-	ENSG00000138668	protein_coding	-0.991621	-1.1657	0.174078	-13	3	4	4	n.a.	TTTAAA	1	-161	TTCGCGC	1	-39
POLR1E	POLR1E	chr9:37485947-37485947	9	37485947	+	ENSG00000137054	protein_coding	0.0607721	0.215888	-0.155116	-13	0	7	2	n.a.	.	.	.	.	.	.
SUV39H2	SUV39H2	chr10:14878782-14878782	10	14878782	+	ENSG00000152455	protein_coding	-1.29009	-0.819082	-0.471011	-13	0	5	2	n.a.	TTTGAA	1	86	.	.	.
C1orf112	NA	chr1:169662007-169662007	1	169662007	+	ENSG00000000460	protein_coding	-1.66919	-0.813327	-0.855864	-12	3	9	3	n.a.	.	.	.	.	.	.
RHNO1	NA	NA:NA-NA		NA	+	ENSG00000171792	protein_coding	-1.26845	-0.663445	-0.605008	-12	0	8	2	G2M	TTTGAA	1	-49	TTGGCGC	1	-42
CEP295	NA	chr11:93661686-93661686	11	93661686	+	ENSG00000166004	protein_coding	-0.981869	-0.589988	-0.391882	-12	1	8	4	G1S	TTTGAA	1	-15	TTGGCGG	1	-26
MAP3K20	NA	chr2:173075435-173075435	2	173075435	+	ENSG00000091436	protein_coding	-1.17737	-0.915336	-0.262031	-12	0	5	2	n.a.	.	.	.	TTGGCGC	0.999	14
MCUB	NA	chr4:109560246-109560246	4	109560246	+	ENSG00000005059	protein_coding	-1.71572	-2.03996	0.324242	-12	0	2	2	n.a.	.	.	.	.	.	.
LRP8	LRP8	chr1:53328149-53328149	1	53328149	-	ENSG00000157193	protein_coding	-0.492403	-0.629182	0.136779	-12	2	0	2	G1S	CTTGAA	1	76	TTGCCGC	0.951	144
INTS7	INTS7	chr1:212035660-212035660	1	212035660	-	ENSG00000143493	protein_coding	-0.927845	-0.956212	0.0283667	-12	1	9	5	G1S	.	.	.	TTCCCGC	0.999	20
PDSS1	PDSS1	chr10:26697665-26697665	10	26697665	+	ENSG00000148459	protein_coding	-0.840261	-0.698559	-0.141702	-12	0	3	1	n.a.	.	.	.	.	.	.
DNAJC9	DNAJC9	chr10:73247504-73247504	10	73247504	-	ENSG00000213551	protein_coding	-1.1783	-1.0659	-0.112392	-12	1	7	4	n.a.	.	.	.	.	.	.
MCMBP	MCMBP	chr10:119872882-119872882	10	119872882	-	ENSG00000197771	protein_coding	-1.32644	-1.4553	0.128862	-12	0	3	3	n.a.	.	.	.	TTCCCGC	0.986	31
CKAP5	CKAP5	chr11:46846308-46846308	11	46846308	-	ENSG00000175216	protein_coding	-0.770224	-0.783221	0.0129969	-12	1	8	0	G2M	TTTGAA	0.999	-40	.	.	.
RNF26	RNF26	chr11:119334499-119334499	11	119334499	+	ENSG00000173456	protein_coding	-0.845626	-0.684499	-0.161127	-12	1	9	0	G2M	TTTGAA	0.974	-74	.	.	.
CENPJ	CENPJ	chr13:24922947-24922947	13	24922947	-	ENSG00000151849	protein_coding	-1.48351	-0.583209	-0.900304	-12	2	7	2	n.a.	.	.	.	.	.	.
CEP152	CEP152	chr15:48811146-48811146	15	48811146	-	ENSG00000103995	protein_coding	-1.34051	-0.564196	-0.776313	-12	1	9	5	n.a.	TTTGAA	0.999	-97	TTCCCGC	0.991	-126
GABPB1	GABPB1	chr15:50355408-50355408	15	50355408	-	ENSG00000104064	protein_coding	-0.449228	-0.508533	0.0593044	-12	3	5	2	n.a.	.	.	.	.	.	.
TOP2A	TOP2A	chr17:40417950-40417950	17	40417950	-	ENSG00000131747	protein_coding	-3.15015	-1.95824	-1.19191	-12	1	9	2	G2M	.	.	.	.	.	.
PSMC3IP	PSMC3IP	chr17:42577729-42577729	17	42577729	-	ENSG00000131470	protein_coding	-3.13587	-2.36373	-0.772137	-12	2	9	4	G1S	.	.	.	TTCCCGC	0.997	37
TK1	TK1	chr17:78187204-78187204	17	78187204	-	ENSG00000167900	protein_coding	-2.69431	-1.33395	-1.36036	-12	1	9	3	n.a.	.	.	.	.	.	.
SNRPD1	SNRPD1	chr18:21612298-21612298	18	21612298	+	ENSG00000167088	protein_coding	-0.855828	-0.952299	0.096471	-12	4	5	4	n.a.	.	.	.	.	.	.
ASF1B	ASF1B	chr19:14136628-14136628	19	14136628	-	ENSG00000105011	protein_coding	-3.45696	-1.89559	-1.56137	-12	0	8	5	G1S	TTTGAA	1	12	.	.	.
BCL2L12	BCL2L12	chr19:49665141-49665141	19	49665141	+	ENSG00000126453	protein_coding	-0.927076	-0.603809	-0.323267	-12	1	8	1	n.a.	.	.	.	.	.	.
GEN1	GEN1	chr2:17753909-17753909	2	17753909	+	ENSG00000178295	protein_coding	-1.50022	-0.625413	-0.874804	-12	0	8	1	n.a.	.	.	.	TTCCCGG	0.959	196
FAM161A	FAM161A	chr2:61854143-61854143	2	61854143	-	ENSG00000170264	protein_coding	-1.47275	-1.51844	0.0456876	-12	1	6	4	n.a.	.	.	.	.	.	.
MCM8	MCM8	chr20:5950651-5950651	20	5950651	+	ENSG00000125885	protein_coding	-2.02686	-1.03408	-0.992782	-12	0	9	3	G1S	.	.	.	TTGGCGC	0.998	33
NCAPH2	NCAPH2	chr22:50508215-50508215	22	50508215	+	ENSG00000025770	protein_coding	-1.39032	-1.35633	-0.0339831	-12	2	5	5	n.a.	.	.	.	TTCCCGC	0.999	27
GSTCD	GSTCD	chr4:105710812-105710812	4	105710812	+	ENSG00000138780	protein_coding	-1.11917	-0.703373	-0.415798	-12	6	5	1	n.a.	.	.	.	.	.	.
NUP155	NUP155	chr5:37371095-37371095	5	37371095	-	ENSG00000113569	protein_coding	-1.1731	-1.23144	0.0583438	-12	0	8	5	n.a.	.	.	.	TTGGCGC	0.993	11
CENPK	CENPK	chr5:65563168-65563168	5	65563168	-	ENSG00000123219	protein_coding	-3.31516	-2.0251	-1.29006	-12	2	9	3	n.a.	.	.	.	.	.	.
TUBB	TUBB	chr6:30720379-30720379	6	30720379	+	ENSG00000196230	protein_coding	-1.38378	-1.5744	0.190619	-12	1	5	2	G2M	.	.	.	.	.	.
TRERF1	TRERF1	chr6:42452045-42452045	6	42452045	-	ENSG00000124496	protein_coding	-0.856655	-0.737172	-0.119483	-12	1	0	2	G2M	TTTAAA	0.939	-104	.	.	.
CENPQ	CENPQ	chr6:49463382-49463382	6	49463382	+	ENSG00000031691	protein_coding	-1.83131	-0.992258	-0.839055	-12	0	9	4	G1S	.	.	.	.	.	.
SYNCRIP	SYNCRIP	chr6:85643325-85643325	6	85643325	-	ENSG00000135316	protein_coding	-0.786856	-0.958935	0.172079	-12	0	5	2	G2M	.	.	.	.	.	.
ZBTB2	ZBTB2	chr6:151391542-151391542	6	151391542	-	ENSG00000181472	protein_coding	-1.12009	-1.32691	0.20682	-12	0	1	2	CC	.	.	.	TTGCCGC	0.999	-156
CBX3	CBX3	chr7:26201703-26201703	7	26201703	+	ENSG00000122565	protein_coding	-1.0561	-1.16046	0.104362	-12	4	7	4	CC	.	.	.	.	.	.
EZH2	EZH2	chr7:148884349-148884349	7	148884349	-	ENSG00000106462	protein_coding	-1.84618	-1.90347	0.0572956	-12	0	3	5	G1S	.	.	.	TTGGCGG	0.933	-5
XRCC2	XRCC2	chr7:152676165-152676165	7	152676165	-	ENSG00000196584	protein_coding	-2.31785	-1.13911	-1.17873	-12	1	9	4	G1S	.	.	.	TTCCCGC	0.973	51
DSCC1	DSCC1	chr8:119855930-119855930	8	119855930	-	ENSG00000136982	protein_coding	-2.65147	-1.35436	-1.29711	-12	2	8	2	G1S	.	.	.	.	.	.
MTBP	MTBP	chr8:120445425-120445425	8	120445425	+	ENSG00000172167	protein_coding	-1.84145	-0.861521	-0.979928	-12	3	8	3	n.a.	.	.	.	TTCCCGC	0.928	192
PSIP1	PSIP1	chr9:15511005-15511005	9	15511005	-	ENSG00000164985	protein_coding	-1.75793	-1.86361	0.105673	-12	1	4	2	CC	.	.	.	.	.	.
FANCG	FANCG	chr9:35080016-35080016	9	35080016	-	ENSG00000221829	protein_coding	-1.88227	-1.23747	-0.644807	-12	0	9	3	G1S	.	.	.	.	.	.
ZNF367	ZNF367	chr9:96418387-96418387	9	96418387	-	ENSG00000165244	protein_coding	-4.35515	-2.90405	-1.4511	-12	4	8	5	G1S	.	.	.	TTCCCGC	1	2
POLE3	POLE3	chr9:113410749-113410749	9	113410749	-	ENSG00000148229	protein_coding	-0.75904	-0.579024	-0.180016	-12	4	7	2	n.a.	.	.	.	.	.	.
CNTRL	CNTRL	chr9:121088295-121088295	9	121088295	+	ENSG00000119397	protein_coding	-1.60011	-1.78931	0.189201	-12	0	0	0	G2M	TTTGAT	0.97	3	.	.	.
TAF1A	TAF1A	chr1:222589933-222589933	1	222589933	-	ENSG00000143498	protein_coding	-0.543026	-0.586511	0.0434845	-12	0	8	2	G2M	.	.	.	.	.	.
MTHFD1	MTHFD1	chr14:64388040-64388040	14	64388040	+	ENSG00000100714	protein_coding	-0.998123	-0.988314	-0.00980917	-12	2	8	5	G1S	.	.	.	TTGGCGG	0.861	100
PASK	PASK	chr2:241149504-241149504	2	241149504	-	ENSG00000115687	protein_coding	-1.80279	-1.59959	-0.203203	-12	0	6	4	G1S	.	.	.	.	.	.
CENPH	CENPH	chr5:69189547-69189547	5	69189547	+	ENSG00000153044	protein_coding	-2.00103	-1.42076	-0.580265	-12	0	9	5	n.a.	.	.	.	TTCCCGC	0.923	28
CDC7	CDC7	chr1:91500846-91500846	1	91500846	+	ENSG00000097046	protein_coding	-2.426	-2.08443	-0.341571	-12	0	8	5	G1S	.	.	.	.	.	.
CCDC77	CCDC77	chr12:401574-401574	12	401574	+	ENSG00000120647	protein_coding	-1.03738	-0.534377	-0.503003	-12	0	9	1	n.a.	.	.	.	.	.	.
TFAP4	TFAP4	chr16:4273000-4273000	16	4273000	-	ENSG00000090447	protein_coding	-0.546669	-0.810749	0.26408	-12	0	5	4	n.a.	CTTGAA	1	-31	TTCCCGC	1	-38
GEMIN4	GEMIN4	chr17:752261-752261	17	752261	-	ENSG00000179409	protein_coding	-0.618221	-0.609496	-0.0087254	-12	0	3	1	n.a.	.	.	.	.	.	.
WRAP53	WRAP53	chr17:7686070-7686070	17	7686070	+	ENSG00000141499	protein_coding	-0.565828	-0.381663	-0.184166	-12	4	7	1	n.a.	.	.	.	.	.	.
DBF4B	DBF4B	chr17:44708607-44708607	17	44708607	+	ENSG00000161692	protein_coding	-1.50988	-0.369552	-1.14033	-12	1	9	1	G2M	TTTAAA	0.975	55	.	.	.
KIF18B	KIF18B	chr17:44947714-44947714	17	44947714	-	ENSG00000186185	protein_coding	-3.45501	-1.68005	-1.77496	-12	1	5	1	G2M	TTTGAA	0.984	-57	.	.	.
NUP85	NUP85	chr17:75205501-75205501	17	75205501	+	ENSG00000125450	protein_coding	-1.04904	-0.812663	-0.236372	-12	1	8	3	n.a.	.	.	.	.	.	.
USP37	USP37	chr2:218568361-218568361	2	218568361	-	ENSG00000135913	protein_coding	-1.28289	-1.55298	0.270097	-12	1	9	5	G1S	.	.	.	TTCCCGC	1	28
TBL1X	NA	chr3:177197260-177197260	3	177197260	-	ENSG00000101849	protein_coding	-0.799172	-1.01156	0.212385	-12	1	0	1	CC	.	.	.	.	.	.
CNOT9	NA	chr2:218568580-218568580	2	218568580	+	ENSG00000144580	protein_coding	-0.931786	-1.06013	0.128339	-11	1	9	5	n.a.	.	.	.	TTCCCGC	0.995	-174
C5orf34	NA	chr5:43515148-43515148	5	43515148	-	ENSG00000172244	protein_coding	-1.67956	-0.51079	-1.16877	-11	1	9	1	n.a.	.	.	.	.	.	.
CMSS1	NA	chr3:99817862-99817862	3	99817862	+	ENSG00000184220	protein_coding	-0.535585	-0.560349	0.0247645	-11	3	7	0	n.a.	.	.	.	.	.	.
C16orf59	NA	chrNA:NA-NA	NA	NA	NA	ENSG00000162062	protein_coding	-1.46792	-0.669139	-0.798777	-11	0	5	2	G1S	.	.	.	TTGCCGC	0.893	6
KLHL23	NA	chr2:169694469-169694469	2	169694469	+	ENSG00000213160	protein_coding	-1.15967	-1.32704	0.167369	-11	0	4	2	G1S	.	.	.	.	.	.
CCSAP	NA	chr1:229343047-229343047	1	229343047	-	ENSG00000154429	protein_coding	-0.73246	-0.307114	-0.425346	-11	1	4	2	G2M	.	.	.	.	.	.
MTERF3	NA	chr8:96261610-96261610	8	96261610	-	ENSG00000156469	protein_coding	-1.06812	-1.2289	0.160777	-11	1	2	2	n.a.	.	.	.	.	.	.
ICMT	ICMT	chr1:6235984-6235984	1	6235984	-	ENSG00000116237	protein_coding	-0.780395	-0.876608	0.0962131	-11	1	2	2	G1S	.	.	.	.	.	.
CDKN2C	CDKN2C	chr1:50969969-50969969	1	50969969	+	ENSG00000123080	protein_coding	-3.18672	-3.24818	0.0614649	-11	0	4	4	G2M	.	.	.	.	.	.
SSX2IP	SSX2IP	chr1:84690557-84690557	1	84690557	-	ENSG00000117155	protein_coding	-1.34913	-1.58122	0.232085	-11	0	2	1	G1S	.	.	.	.	.	.
SASS6	SASS6	chr1:100132955-100132955	1	100132955	-	ENSG00000156876	protein_coding	-1.41443	-0.760496	-0.65393	-11	0	9	2	n.a.	TTTGAG	0.996	53	TTGGCGC	1	46
LIN9	LIN9	chr1:226309497-226309497	1	226309497	-	ENSG00000183814	protein_coding	-1.19948	-0.461345	-0.738136	-11	0	8	3	G2M	.	.	.	TTCCCGC	0.988	-13
SAAL1	SAAL1	chr11:18106091-18106091	11	18106091	-	ENSG00000166788	protein_coding	-0.963232	-0.783912	-0.17932	-11	0	5	1	n.a.	.	.	.	.	.	.
FAM111A	FAM111A	chr11:59144778-59144778	11	59144778	+	ENSG00000166801	protein_coding	-1.06792	-1.00106	-0.0668584	-11	2	9	3	n.a.	.	.	.	.	.	.
DDX11	DDX11	chr12:31073844-31073844	12	31073844	+	ENSG00000013573	protein_coding	-1.66571	-0.940986	-0.724722	-11	1	9	3	G1S	.	.	.	.	.	.
CBX5	CBX5	chr12:54259586-54259586	12	54259586	-	ENSG00000094916	protein_coding	-1.70161	-1.93461	0.233001	-11	3	5	4	n.a.	TTTGAG	0.998	173	TTGGCGG	1	10
YEATS4	YEATS4	chr12:69359751-69359751	12	69359751	+	ENSG00000127337	protein_coding	-1.01299	-0.886998	-0.12599	-11	3	9	4	G1S	.	.	.	.	.	.
POLE	POLE	chr12:132687359-132687359	12	132687359	-	ENSG00000177084	protein_coding	-2.10952	-1.58899	-0.520534	-11	0	5	5	G1S	.	.	.	TTGGCGC	0.974	5
RNF219	NA	chr13:78659179-78659179	13	78659179	-	ENSG00000152193	protein_coding	-1.06354	-0.898934	-0.164611	-11	0	6	5	CC	.	.	.	TTGGCGG	1	36
TFDP1	TFDP1	chr13:113584740-113584740	13	113584740	+	ENSG00000198176	protein_coding	-0.929951	-1.02375	0.0937977	-11	1	5	4	G1S	.	.	.	TTCGCGC	0.998	-101
FANCM	FANCM	chr14:45135932-45135932	14	45135932	+	ENSG00000187790	protein_coding	-1.03169	-0.37014	-0.661555	-11	4	9	1	n.a.	.	.	.	.	.	.
VRK1	VRK1	chr14:96797346-96797346	14	96797346	+	ENSG00000100749	protein_coding	-1.42714	-0.56198	-0.865163	-11	1	7	2	G2M	.	.	.	TTCCCGC	1	62
CLN6	CLN6	chr15:68229742-68229742	15	68229742	-	ENSG00000128973	protein_coding	-0.949111	-1.2617	0.312584	-11	1	4	2	n.a.	.	.	.	.	.	.
ARL6IP1	ARL6IP1	chr16:18801535-18801535	16	18801535	-	ENSG00000170540	protein_coding	-1.3621	-1.18451	-0.177591	-11	3	8	0	G2M	CTTGAA	1	-146	.	.	.
ATAD5	ATAD5	chr17:30832004-30832004	17	30832004	+	ENSG00000176208	protein_coding	-2.48113	-1.10884	-1.37229	-11	0	9	5	n.a.	.	.	.	TTCGCGC	1	-20
RNF138	RNF138	chr18:32092605-32092605	18	32092605	+	ENSG00000134758	protein_coding	-0.948669	-1.01329	0.0646212	-11	0	2	2	G1S	.	.	.	.	.	.
SRSF7	SRSF7	chr2:38751494-38751494	2	38751494	-	ENSG00000115875	protein_coding	-0.960779	-1.10139	0.14061	-11	4	7	3	n.a.	.	.	.	.	.	.
NXT1	NXT1	chr20:23350735-23350735	20	23350735	+	ENSG00000132661	protein_coding	-0.627498	-0.723917	0.0964184	-11	2	5	0	n.a.	.	.	.	.	.	.
GART	GART	chr21:33542158-33542158	21	33542158	-	ENSG00000159131	protein_coding	-0.489331	-0.727046	0.237715	-11	0	6	3	n.a.	.	.	.	.	.	.
FOXRED2	FOXRED2	chr22:36507101-36507101	22	36507101	-	ENSG00000100350	protein_coding	-0.982036	-0.827631	-0.154405	-11	0	3	2	n.a.	.	.	.	.	.	.
PDS5A	PDS5A	chr4:39977956-39977956	4	39977956	-	ENSG00000121892	protein_coding	-0.770419	-0.951074	0.180655	-11	1	3	4	n.a.	.	.	.	TTGGCGC	0.997	-63
PPAT	PPAT	chr4:56435636-56435636	4	56435636	-	ENSG00000128059	protein_coding	-0.582524	-0.709162	0.126637	-11	0	4	4	n.a.	.	.	.	.	.	.
TIFA	TIFA	chr4:112285903-112285903	4	112285903	-	ENSG00000145365	protein_coding	-1.08379	-1.17528	0.0914864	-11	1	3	2	G1S	.	.	.	.	.	.
SPATA5	SPATA5	chr4:122923069-122923069	4	122923069	+	ENSG00000145375	protein_coding	-0.774506	-0.593387	-0.181119	-11	1	8	0	n.a.	.	.	.	.	.	.
ABCE1	ABCE1	chr4:145098003-145098003	4	145098003	+	ENSG00000164163	protein_coding	-0.625869	-0.717372	0.0915025	-11	0	8	3	n.a.	.	.	.	.	.	.
PTTG1	PTTG1	chr5:160421857-160421857	5	160421857	+	ENSG00000164611	protein_coding	-1.39492	-0.489694	-0.90523	-11	1	9	0	G2M	TTTAAA	0.994	-31	.	.	.
GRK6	GRK6	chr5:177426685-177426685	5	177426685	+	ENSG00000198055	protein_coding	-0.863263	-0.902889	0.0396259	-11	3	4	2	G2M	.	.	.	.	.	.
FKBP5	FKBP5	chr6:35688942-35688942	6	35688942	-	ENSG00000096060	protein_coding	-1.37883	-1.67198	0.29315	-11	1	4	2	n.a.	.	.	.	.	.	.
LSM5	LSM5	chr7:32490411-32490411	7	32490411	-	ENSG00000106355	protein_coding	-0.862381	-0.558355	-0.304026	-11	4	9	0	G2M	TTTGAA	0.995	2	.	.	.
BAZ1B	BAZ1B	chr7:73522285-73522285	7	73522285	-	ENSG00000009954	protein_coding	-0.920972	-1.07296	0.15199	-11	0	8	5	n.a.	.	.	.	.	.	.
AGPAT5	AGPAT5	chr8:6708356-6708356	8	6708356	+	ENSG00000155189	protein_coding	-0.458377	-0.666232	0.207855	-11	0	5	2	n.a.	.	.	.	.	.	.
KIF24	KIF24	chr9:34329200-34329200	9	34329200	-	ENSG00000186638	protein_coding	-2.76704	-1.68653	-1.08051	-11	0	9	3	n.a.	TTCGAA	1	-62	TTGGCGG	0.993	-54
ANP32B	ANP32B	chr9:97983206-97983206	9	97983206	+	ENSG00000136938	protein_coding	-1.22062	-1.27732	0.0567016	-11	1	3	0	G2M	.	.	.	.	.	.
PRPF4	PRPF4	chr9:113275633-113275633	9	113275633	+	ENSG00000136875	protein_coding	-0.596348	-0.657906	0.0615574	-11	1	4	2	n.a.	.	.	.	.	.	.
RBBP7	NA	chrX:16869855-16869855	X	16869855	-	ENSG00000102054	protein_coding	-1.15823	-1.20561	0.0473782	-11	0	1	3	n.a.	.	.	.	TTCGCGC	1	-95
SUV39H1	NA	chrX:48696739-48696739	X	48696739	+	ENSG00000101945	protein_coding	-1.7365	-0.750302	-0.9862	-11	0	5	2	CC	TTTAAA	1	57	.	.	.
SMC1A	NA	chrX:53422669-53422669	X	53422669	-	ENSG00000072501	protein_coding	-1.29517	-1.18794	-0.107238	-11	0	5	3	n.a.	.	.	.	.	.	.
UTP20	UTP20	chr12:101280126-101280126	12	101280126	+	ENSG00000120800	protein_coding	-0.842236	-1.07871	0.236478	-11	3	1	0	n.a.	.	.	.	.	.	.
PDS5B	PDS5B	chr13:32586426-32586426	13	32586426	+	ENSG00000083642	protein_coding	-1.12969	-1.18164	0.0519516	-11	0	4	4	n.a.	TTCGAT	1	-7	TTGGCGC	1	21
EME1	EME1	chr17:50373219-50373219	17	50373219	+	ENSG00000154920	protein_coding	-2.61385	-1.08944	-1.52441	-11	12	9	0	n.a.	.	.	.	.	.	.
HAT1	HAT1	chr2:171922424-171922424	2	171922424	+	ENSG00000128708	protein_coding	-1.82752	-1.62183	-0.205689	-11	0	9	5	G2M	.	.	.	TTCCCGG	1	98
TMEM209	TMEM209	chr7:130205498-130205498	7	130205498	-	ENSG00000146842	protein_coding	-1.09347	-1.06868	-0.0247927	-11	1	6	2	n.a.	.	.	.	.	.	.
PPRC1	PPRC1	chr10:102133029-102133029	10	102133029	+	ENSG00000148840	protein_coding	-0.442826	-0.651249	0.208423	-11	1	3	3	G1S	.	.	.	.	.	.
NEDD1	NEDD1	chr12:96907222-96907222	12	96907222	+	ENSG00000139350	protein_coding	-1.29933	-1.07958	-0.219751	-11	0	7	2	n.a.	.	.	.	.	.	.
HAUS2	HAUS2	chr15:42548812-42548812	15	42548812	+	ENSG00000137814	protein_coding	-0.999909	-1.2311	0.231193	-11	1	4	4	n.a.	.	.	.	.	.	.
C2orf69	C2orf69	chr2:199911255-199911255	2	199911255	+	ENSG00000178074	protein_coding	-0.70732	-0.475697	-0.231623	-11	1	8	1	G2M	TTCGAA	0.985	-107	TTCCCGG	0.978	-100
FARSB	FARSB	chr2:222656108-222656108	2	222656108	-	ENSG00000116120	protein_coding	-0.762688	-0.999763	0.237075	-11	1	2	1	n.a.	.	.	.	.	.	.
GMPS	GMPS	chr3:155870535-155870535	3	155870535	+	ENSG00000163655	protein_coding	-1.14931	-1.39103	0.241713	-11	1	2	3	G1S	.	.	.	.	.	.
POLR3G	POLR3G	chr5:90474863-90474863	5	90474863	+	ENSG00000113356	protein_coding	-0.705237	-0.930479	0.225243	-11	3	1	2	n.a.	.	.	.	.	.	.
TBL1XR1	TBL1XR1	chrY:6910685-6910685	Y	6910685	+	ENSG00000177565	protein_coding	-0.700394	-0.898347	0.197953	-11	0	2	2	CC	.	.	.	.	.	.
PCLAF	NA	chr15:64387687-64387687	15	64387687	-	ENSG00000166803	protein_coding	-3.532	-2.90693	-0.625071	-10	0	9	5	G1S	.	.	.	TTCCCGC	0.996	23
CMC2	NA	chr16:81006885-81006885	16	81006885	-	ENSG00000103121	protein_coding	-0.714236	-0.520713	-0.193522	-10	1	8	4	n.a.	.	.	.	.	.	.
LIN52	NA	chr14:74084956-74084956	14	74084956	+	ENSG00000205659	protein_coding	-0.664499	-0.706837	0.0423379	-10	1	7	4	n.a.	.	.	.	TTCCCGC	1	-20
C1orf174	NA	chr1:3900293-3900293	1	3900293	-	ENSG00000198912	protein_coding	-0.445782	-0.300482	-0.1453	-10	1	7	3	n.a.	.	.	.	.	.	.
CKLF	NA	chr16:66552563-66552563	16	66552563	+	ENSG00000217555	protein_coding	-1.46584	-1.23145	-0.234392	-10	0	5	1	n.a.	.	.	.	.	.	.
HNRNPDL	NA	chr4:82430225-82430225	4	82430225	-	ENSG00000152795	protein_coding	-0.6363	-0.814257	0.177957	-10	0	4	5	G2M	.	.	.	.	.	.
E2F2	E2F2	chr1:23531220-23531220	1	23531220	-	ENSG00000007968	protein_coding	-3.15139	-1.75369	-1.39771	-10	0	9	4	G1S	.	.	.	TTGGCGC	1	-54
SCMH1	SCMH1	chr1:41242143-41242143	1	41242143	-	ENSG00000010803	protein_coding	-1.03111	-1.22798	0.196868	-10	0	2	1	n.a.	.	.	.	.	.	.
NASP	NASP	chr1:45583987-45583987	1	45583987	+	ENSG00000132780	protein_coding	-1.79211	-1.62379	-0.168325	-10	1	8	4	G1S	TTTAAA	0.996	-29	.	.	.
FAF1	FAF1	chr1:50960264-50960264	1	50960264	-	ENSG00000185104	protein_coding	-0.583565	-0.713905	0.13034	-10	0	5	3	G1S	.	.	.	.	.	.
ITGB3BP	ITGB3BP	chr1:63523273-63523273	1	63523273	-	ENSG00000142856	protein_coding	-2.40378	-1.56098	-0.842798	-10	4	8	4	G2M	.	.	.	.	.	.
CACYBP	CACYBP	chr1:174999755-174999755	1	174999755	+	ENSG00000116161	protein_coding	-1.18729	-1.36906	0.181771	-10	3	8	2	n.a.	.	.	.	.	.	.
NOC3L	NOC3L	chr10:94362926-94362926	10	94362926	-	ENSG00000173145	protein_coding	-0.430149	-0.567665	0.137516	-10	1	4	3	CC	.	.	.	.	.	.
SCD	SCD	chr10:100347014-100347014	10	100347014	+	ENSG00000099194	protein_coding	-1.12413	-1.35191	0.227777	-10	0	3	1	n.a.	.	.	.	.	.	.
TAF5	TAF5	chr10:103367966-103367966	10	103367966	+	ENSG00000148835	protein_coding	-1.15167	-0.854124	-0.297541	-10	2	7	3	n.a.	.	.	.	TTGGCGG	0.988	87
NUP98	NUP98	chr11:3797792-3797792	11	3797792	-	ENSG00000110713	protein_coding	-0.415433	-0.554635	0.139202	-10	0	5	3	G2M	TTTGAA	0.999	120	.	.	.
NUP160	NUP160	chr11:47848505-47848505	11	47848505	-	ENSG00000030066	protein_coding	-0.375246	-0.492531	0.117284	-10	0	6	2	CC	.	.	.	.	.	.
KDELC2	NA	chr11:108498432-108498432	11	108498432	-	ENSG00000178202	protein_coding	-2.60827	-2.53482	-0.0734488	-10	2	2	3	n.a.	.	.	.	.	.	.
TUBA1C	TUBA1C	chr12:49265081-49265081	12	49265081	+	ENSG00000167553	protein_coding	-1.56065	-1.80306	0.242411	-10	3	4	1	n.a.	TTTGAA	0.998	-169	TTGGCGG	0.98	-156
BRI3BP	BRI3BP	chr12:124993647-124993647	12	124993647	+	ENSG00000184992	protein_coding	-0.994591	-1.14131	0.14672	-10	1	3	2	G1S	.	.	.	.	.	.
CKAP2	CKAP2	chr13:52455359-52455359	13	52455359	+	ENSG00000136108	protein_coding	-1.35712	-1.08822	-0.268903	-10	2	8	1	G2M	.	.	.	.	.	.
HAUS4	HAUS4	chr14:22957142-22957142	14	22957142	-	ENSG00000092036	protein_coding	-1.51137	-1.30519	-0.206172	-10	0	5	3	n.a.	.	.	.	TTCCCGC	0.949	-29
TDP1	TDP1	chr14:89955901-89955901	14	89955901	+	ENSG00000042088	protein_coding	-0.671571	-0.616865	-0.0547057	-10	3	7	1	G2M	.	.	.	.	.	.
ARHGAP11B	ARHGAP11B	chr15:30626675-30626675	15	30626675	+	ENSG00000187951	protein_coding	-2.2175	-1.03901	-1.17849	-10	0	9	0	G2M	.	.	.	.	.	.
CARHSP1	CARHSP1	chr16:8869006-8869006	16	8869006	-	ENSG00000153048	protein_coding	-1.32213	-1.32755	0.00541781	-10	1	5	4	n.a.	.	.	.	.	.	.
HIRIP3	HIRIP3	chr16:29996096-29996096	16	29996096	-	ENSG00000149929	protein_coding	-2.10492	-2.19638	0.0914626	-10	3	7	2	G2M	.	.	.	.	.	.
FAM57A	NA	chr17:732606-732606	17	732606	+	ENSG00000167695	protein_coding	-0.829199	-1.07581	0.246607	-10	0	1	2	n.a.	.	.	.	TTCCCGG	0.833	75
CDC27	CDC27	chr17:47189299-47189299	17	47189299	-	ENSG00000004897	protein_coding	-0.852476	-1.00317	0.150691	-10	4	3	1	G2M	TTTAAA	1	49	TTGCCGG	0.854	-122
METTL4	METTL4	chr18:2571490-2571490	18	2571490	-	ENSG00000101574	protein_coding	-0.736273	-0.663779	-0.0724942	-10	2	9	1	G2M	TTTGAA	1	-69	.	.	.
CEP192	CEP192	chr18:12991361-12991361	18	12991361	+	ENSG00000101639	protein_coding	-0.877806	-0.855651	-0.0221549	-10	1	5	4	G2M	TTTGAA	0.999	-188	.	.	.
TCF3	TCF3	chr19:1650287-1650287	19	1650287	-	ENSG00000071564	protein_coding	-0.531751	-0.636183	0.104431	-10	0	3	1	G2M	.	.	.	.	.	.
NUP62	NUP62	chr19:49929542-49929542	19	49929542	-	ENSG00000213024	protein_coding	-0.762503	-0.82844	0.0659366	-10	1	5	4	G1S	.	.	.	TTCCCGC	1	108
PRKD3	PRKD3	chr2:37317079-37317079	2	37317079	-	ENSG00000115825	protein_coding	-1.2417	-1.41738	0.17568	-10	0	0	0	n.a.	.	.	.	.	.	.
ATL2	ATL2	chr2:38377290-38377290	2	38377290	-	ENSG00000119787	protein_coding	-0.609976	-0.639818	0.0298415	-10	0	2	1	G2M	TTTAAA	1	19	.	.	.
TTLL4	TTLL4	chr2:218710844-218710844	2	218710844	+	ENSG00000135912	protein_coding	-0.671804	-0.846591	0.174787	-10	0	5	1	n.a.	.	.	.	.	.	.
CHEK2	CHEK2	chr22:28741834-28741834	22	28741834	-	ENSG00000183765	protein_coding	-0.525993	-0.128351	-0.397642	-10	4	9	1	G2M	TTTGTA	0.997	-9	.	.	.
YWHAH	YWHAH	chr22:31944492-31944492	22	31944492	+	ENSG00000128245	protein_coding	-0.789703	-0.977612	0.187909	-10	1	2	1	G2M	CTTGAA	1	-117	.	.	.
RASSF1	RASSF1	chr3:50340936-50340936	3	50340936	-	ENSG00000068028	protein_coding	-0.647963	-0.66868	0.0207164	-10	1	4	2	G2M	.	.	.	.	.	.
POC1A	POC1A	chr3:52154690-52154690	3	52154690	-	ENSG00000164087	protein_coding	-1.31186	-0.2753	-1.03656	-10	0	9	2	n.a.	.	.	.	.	.	.
HLTF	HLTF	chr3:149086554-149086554	3	149086554	-	ENSG00000071794	protein_coding	-0.885066	-0.916059	0.030993	-10	0	7	4	n.a.	.	.	.	TTCCCGC	0.983	-172
RFC1	RFC1	chr4:39366381-39366381	4	39366381	-	ENSG00000035928	protein_coding	-1.03745	-1.04311	0.00565963	-10	1	5	5	G1S	.	.	.	TTCGCGG	1	37
HSD17B11	HSD17B11	chr4:87391303-87391303	4	87391303	-	ENSG00000198189	protein_coding	-1.19373	-1.28807	0.0943369	-10	0	0	0	n.a.	.	.	.	.	.	.
ELOVL6	ELOVL6	chr4:110198615-110198615	4	110198615	-	ENSG00000170522	protein_coding	-0.704122	-0.769705	0.0655835	-10	0	1	0	n.a.	.	.	.	.	.	.
CCT5	CCT5	chr5:10250169-10250169	5	10250169	+	ENSG00000150753	protein_coding	-0.737893	-0.862735	0.124842	-10	1	5	3	n.a.	TTCGAT	1	196	.	.	.
RAD1	RAD1	chr5:34915675-34915675	5	34915675	-	ENSG00000113456	protein_coding	-0.755468	-0.596295	-0.159172	-10	1	8	3	G1S	.	.	.	.	.	.
NLN	NLN	chr5:65722195-65722195	5	65722195	+	ENSG00000123213	protein_coding	-0.659804	-0.774901	0.115098	-10	0	0	1	n.a.	.	.	.	.	.	.
NRM	NRM	chr6:30691281-30691281	6	30691281	-	ENSG00000137404	protein_coding	-2.54505	-2.79357	0.248519	-10	1	3	2	G2M	.	.	.	.	.	.
PRIM2	PRIM2	chr6:57317623-57317623	6	57317623	+	ENSG00000146143	protein_coding	-1.54593	-0.820213	-0.725716	-10	2	8	3	G1S	.	.	.	.	.	.
ORC3	ORC3	chr6:87590066-87590066	6	87590066	+	ENSG00000135336	protein_coding	-1.10193	-0.825498	-0.276433	-10	1	8	4	n.a.	.	.	.	TTCCCGC	1	63
MANEA	MANEA	chr6:95577496-95577496	6	95577496	+	ENSG00000172469	protein_coding	-1.04031	-1.30362	0.263311	-10	0	1	2	G1S	.	.	.	.	.	.
CEP57L1	CEP57L1	chr6:109129303-109129303	6	109129303	+	ENSG00000183137	protein_coding	-1.39668	-1.0912	-0.30548	-10	0	5	2	n.a.	.	.	.	.	.	.
SLC25A40	SLC25A40	chr7:87876377-87876377	7	87876377	-	ENSG00000075303	protein_coding	-1.32958	-1.42155	0.0919645	-10	3	8	4	n.a.	TTTGAA	1	-118	.	.	.
NUP205	NUP205	chr7:135557913-135557913	7	135557913	+	ENSG00000155561	protein_coding	-0.873144	-0.847486	-0.0256581	-10	0	8	5	n.a.	.	.	.	TTGGCGG	1	44
ERI1	ERI1	chr8:9002803-9002803	8	9002803	+	ENSG00000104626	protein_coding	-0.886085	-0.70622	-0.179865	-10	0	8	2	n.a.	.	.	.	TTCCCGC	0.994	151
PRKDC	PRKDC	chr8:47960183-47960183	8	47960183	-	ENSG00000253729	protein_coding	-0.793706	-1.02038	0.226675	-10	2	8	5	n.a.	.	.	.	.	.	.
PBX3	PBX3	chr9:125747337-125747337	9	125747337	+	ENSG00000167081	protein_coding	-1.72859	-1.52035	-0.208243	-10	1	5	3	G1S	.	.	.	.	.	.
WDR5	WDR5	chr9:134136087-134136087	9	134136087	+	ENSG00000196363	protein_coding	-0.503508	-0.60199	0.0984824	-10	1	1	1	n.a.	TTTAAA	0.998	-135	.	.	.
FANCB	NA	chrX:14873062-14873062	X	14873062	-	ENSG00000181544	protein_coding	-2.07437	-1.11765	-0.956716	-10	0	9	1	n.a.	.	.	.	.	.	.
PHGDH	PHGDH	chr1:119711795-119711795	1	119711795	+	ENSG00000092621	protein_coding	-2.44117	-2.28251	-0.158658	-10	1	2	1	n.a.	.	.	.	.	.	.
URB2	URB2	chr1:229626233-229626233	1	229626233	+	ENSG00000135763	protein_coding	-0.568243	-0.804899	0.236656	-10	1	2	2	n.a.	.	.	.	TTGGCGG	0.997	-112
ORC6	ORC6	chr16:46689645-46689645	16	46689645	+	ENSG00000091651	protein_coding	-2.31781	-0.927117	-1.39069	-10	0	9	1	n.a.	.	.	.	.	.	.
PSMG1	PSMG1	chr21:39183514-39183514	21	39183514	-	ENSG00000183527	protein_coding	-0.950651	-1.19996	0.249312	-10	1	3	1	n.a.	.	.	.	.	.	.
RRM1	RRM1	chr11:4094693-4094693	11	4094693	+	ENSG00000167325	protein_coding	-1.79456	-1.14811	-0.64645	-10	7	9	5	CC	.	.	.	TTCCCGC	0.998	138
LCLAT1	LCLAT1	chr2:30447270-30447270	2	30447270	+	ENSG00000172954	protein_coding	-0.810534	-0.784214	-0.0263202	-10	0	3	0	n.a.	TTTAAA	0.94	-175	.	.	.
HAUS3	HAUS3	chr4:2242133-2242133	4	2242133	-	ENSG00000214367	protein_coding	-0.992871	-0.758576	-0.234295	-10	0	6	0	n.a.	.	.	.	.	.	.
DHFR	DHFR	chr5:80654981-80654981	5	80654981	-	ENSG00000228716	protein_coding	-2.98189	-2.60039	-0.3815	-10	0	8	2	G1S	TTTGAG	0.991	185	.	.	.
SQLE	SQLE	chr8:124998477-124998477	8	124998477	+	ENSG00000104549	protein_coding	-1.19488	-1.41563	0.220757	-10	4	3	1	G2M	.	.	.	.	.	.
SEPHS1	SEPHS1	chr10:13348298-13348298	10	13348298	-	ENSG00000086475	protein_coding	-0.697054	-0.761148	0.0640939	-10	0	2	2	G2M	TTTGAA	1	-128	TTCCCGG	1	-5
DNA2	DNA2	chr10:68472122-68472122	10	68472122	-	ENSG00000138346	protein_coding	-1.8045	-1.27348	-0.531018	-10	0	9	3	G1S	.	.	.	.	.	.
GMNN	GMNN	chr6:24774930-24774930	6	24774930	+	ENSG00000112312	protein_coding	-1.5813	-0.886394	-0.694905	-10	3	9	5	G1S	.	.	.	.	.	.
NEMP1	NA	chr12:57088703-57088703	12	57088703	-	ENSG00000166881	protein_coding	-1.39874	-0.779728	-0.619009	-9	0	9	5	n.a.	.	.	.	TTCCCGC	0.961	-143
C14orf80	NA	chrNA:NA-NA	NA	NA	NA	ENSG00000185347	protein_coding	-0.950628	-0.40223	-0.548399	-9	3	9	2	n.a.	.	.	.	.	.	.
FAAP24	NA	chr19:32972209-32972209	19	32972209	+	ENSG00000131944	protein_coding	-1.11497	-0.411239	-0.703727	-9	0	9	1	n.a.	.	.	.	.	.	.
MTFR2	NA	chr6:136250335-136250335	6	136250335	-	ENSG00000146410	protein_coding	-1.27045	-0.459492	-0.810961	-9	0	9	1	n.a.	.	.	.	.	.	.
C19orf48	NA	chr19:50804929-50804929	19	50804929	-	ENSG00000167747	protein_coding	-0.575521	-0.479077	-0.0964433	-9	1	9	4	n.a.	.	.	.	TTGCCGG	0.844	-132
C17orf53	NA	chrNA:NA-NA	NA	NA	NA	ENSG00000125319	protein_coding	-0.837589	0.229543	-1.06713	-9	2	9	2	n.a.	TTCGAA	0.962	37	.	.	.
SMPD4	NA	chr2:130181609-130181609	2	130181609	-	ENSG00000136699	protein_coding	-0.790211	-0.863404	0.0731929	-9	1	5	3	n.a.	.	.	.	.	.	.
DCAF15	NA	chr19:13952474-13952474	19	13952474	+	ENSG00000132017	protein_coding	-0.758088	-0.508143	-0.249945	-9	0	4	1	n.a.	TTCGAG	1	23	.	.	.
NSMCE4A	NA	chr10:121975228-121975228	10	121975228	-	ENSG00000107672	protein_coding	-0.791703	-0.712802	-0.0789019	-9	1	4	2	n.a.	.	.	.	.	.	.
BUD13	NA	chr11:116772987-116772987	11	116772987	-	ENSG00000137656	protein_coding	-1.01302	-0.988314	-0.024704	-9	0	3	1	n.a.	.	.	.	.	.	.
COLGALT1	NA	chr19:17555649-17555649	19	17555649	+	ENSG00000130309	protein_coding	-0.787529	-0.951458	0.163929	-9	0	3	3	n.a.	.	.	.	TTCGCGC	0.999	196
QTRT2	NA	chr3:114088422-114088422	3	114088422	+	ENSG00000151576	protein_coding	-0.636263	-0.785012	0.148749	-9	3	3	1	CC	.	.	.	.	.	.
FAM72D	NA	chr1:145095974-145095974	1	145095974	+	ENSG00000215784	protein_coding	-2.63436	-1.3755	-1.25886	-9	1	1	1	G2M	TTTGAA	1	-19	.	.	.
RPA2	RPA2	chr1:27914725-27914725	1	27914725	-	ENSG00000117748	protein_coding	-0.915085	-0.765546	-0.149539	-9	0	8	4	G1S	.	.	.	TTCCCGC	1	160
LRRC8C	LRRC8C	chr1:89633084-89633084	1	89633084	+	ENSG00000171488	protein_coding	-1.03353	-1.08928	0.0557466	-9	0	1	3	n.a.	.	.	.	TTCGCGG	0.986	66
DARS2	DARS2	chr1:173824658-173824658	1	173824658	+	ENSG00000117593	protein_coding	-0.704579	-0.769233	0.0646538	-9	4	9	2	n.a.	.	.	.	.	.	.
TSEN15	TSEN15	chr1:184051676-184051676	1	184051676	+	ENSG00000198860	protein_coding	-1.01653	-1.15707	0.14054	-9	1	5	1	n.a.	.	.	.	.	.	.
ENAH	ENAH	chr1:225653143-225653143	1	225653143	-	ENSG00000154380	protein_coding	-0.594378	-0.765797	0.171419	-9	0	1	1	n.a.	.	.	.	.	.	.
PARP1	PARP1	chr1:226408100-226408100	1	226408100	-	ENSG00000143799	protein_coding	-0.718706	-0.809284	0.0905782	-9	0	3	4	n.a.	.	.	.	TTCCCGC	0.977	-11
NET1	NET1	chr10:5412554-5412554	10	5412554	+	ENSG00000173848	protein_coding	-1.07452	-0.671796	-0.40272	-9	1	8	0	G2M	TTTGAA	1	5	.	.	.
CCNY	CCNY	chr10:35336873-35336873	10	35336873	+	ENSG00000108100	protein_coding	-0.28794	-0.463727	0.175787	-9	1	1	0	n.a.	.	.	.	.	.	.
HNRNPF	HNRNPF	chr10:43407851-43407851	10	43407851	-	ENSG00000169813	protein_coding	-0.725458	-0.847121	0.121662	-9	2	5	2	n.a.	.	.	.	.	.	.
TCF7L2	TCF7L2	chr10:112950249-112950249	10	112950249	+	ENSG00000148737	protein_coding	-0.548702	-0.702166	0.153464	-9	0	0	1	G2M	TTCGAT	1	39	.	.	.
SFXN4	SFXN4	chr10:119165692-119165692	10	119165692	-	ENSG00000183605	protein_coding	-0.394191	-0.512843	0.118652	-9	0	1	2	n.a.	.	.	.	.	.	.
CTSC	CTSC	chr11:88337773-88337773	11	88337773	-	ENSG00000109861	protein_coding	-1.17845	-1.36575	0.187301	-9	0	3	1	n.a.	.	.	.	.	.	.
SLC35F2	SLC35F2	chr11:107859188-107859188	11	107859188	-	ENSG00000110660	protein_coding	-0.436261	-0.589093	0.152832	-9	0	0	1	n.a.	.	.	.	.	.	.
EXPH5	EXPH5	chr11:108593647-108593647	11	108593647	-	ENSG00000110723	protein_coding	-0.859975	-1.11374	0.253761	-9	0	2	1	G2M	TTTGAA	0.957	-12	TTGGCGC	0.972	76
MAGOHB	MAGOHB	chr12:10613609-10613609	12	10613609	-	ENSG00000111196	protein_coding	-0.922631	-1.02208	0.0994525	-9	1	6	3	n.a.	.	.	.	.	.	.
ARNTL2	ARNTL2	chr12:27332853-27332853	12	27332853	+	ENSG00000029153	protein_coding	-1.10304	-1.41451	0.311465	-9	0	1	1	n.a.	.	.	.	.	.	.
SENP1	SENP1	chr12:48105858-48105858	12	48105858	-	ENSG00000079387	protein_coding	-1.0516	-1.08206	0.0304568	-9	2	4	4	n.a.	.	.	.	TTCCCGC	1	-153
CDK4	CDK4	chr12:57752447-57752447	12	57752447	-	ENSG00000135446	protein_coding	-0.59885	-0.796907	0.198057	-9	1	4	2	G2M	.	.	.	.	.	.
ATP2B1	ATP2B1	chr12:89656067-89656067	12	89656067	-	ENSG00000070961	protein_coding	-0.994409	-1.23404	0.239629	-9	0	0	0	CC	.	.	.	.	.	.
PARPBP	PARPBP	chr12:102120177-102120177	12	102120177	+	ENSG00000185480	protein_coding	-1.40031	-0.523856	-0.876458	-9	1	9	0	n.a.	TTTGAA	0.996	-2	.	.	.
HMGB1	HMGB1	chr13:30465944-30465944	13	30465944	-	ENSG00000189403	protein_coding	-1.9537	-1.6047	-0.348995	-9	0	9	3	n.a.	.	.	.	TTGGCGG	1	-30
MZT1	MZT1	chr13:72727800-72727800	13	72727800	-	ENSG00000204899	protein_coding	-0.975339	-0.378983	-0.596357	-9	0	9	4	n.a.	TTCGAA	0.998	1	TTCGCGG	1	-36
UBR7	UBR7	chr14:93207055-93207055	14	93207055	+	ENSG00000012963	protein_coding	-1.5334	-1.69114	0.157742	-9	1	5	4	G1S	.	.	.	TTCCCGC	1	190
SIN3A	SIN3A	chr15:75451585-75451585	15	75451585	-	ENSG00000169375	protein_coding	-0.71921	-0.863144	0.143933	-9	1	4	4	n.a.	.	.	.	TTCCCGG	1	-114
CHRNA5	CHRNA5	chr15:78565519-78565519	15	78565519	+	ENSG00000169684	protein_coding	-1.37116	-1.76626	0.395101	-9	0	2	2	G1S	.	.	.	.	.	.
PGP	PGP	chr16:2214821-2214821	16	2214821	-	ENSG00000184207	protein_coding	-0.960322	-0.769592	-0.19073	-9	0	4	0	n.a.	.	.	.	.	.	.
MAZ	MAZ	chr16:29806533-29806533	16	29806533	+	ENSG00000103495	protein_coding	-0.875288	-1.14612	0.270828	-9	1	4	5	n.a.	.	.	.	TTCCCGG	0.967	172
NUDT21	NUDT21	chr16:56451349-56451349	16	56451349	-	ENSG00000167005	protein_coding	-0.904662	-0.950241	0.0455788	-9	2	3	3	n.a.	.	.	.	.	.	.
CENPV	CENPV	chr17:16353498-16353498	17	16353498	-	ENSG00000166582	protein_coding	-1.61032	-1.87147	0.261155	-9	0	1	1	n.a.	.	.	.	.	.	.
SUZ12	SUZ12	chr17:31937024-31937024	17	31937024	+	ENSG00000178691	protein_coding	-0.814033	-0.802822	-0.0112105	-9	0	6	3	n.a.	TTTGAA	1	-185	.	.	.
MYO19	MYO19	chr17:36535457-36535457	17	36535457	-	ENSG00000278259	protein_coding	-0.82415	-0.751822	-0.0723283	-9	1	5	4	n.a.	.	.	.	.	.	.
KPNB1	KPNB1	chr17:47649908-47649908	17	47649908	+	ENSG00000108424	protein_coding	-0.875781	-1.01222	0.136442	-9	1	8	5	CC	CTTGAA	0.978	-153	.	.	.
UTP18	UTP18	chr17:51260535-51260535	17	51260535	+	ENSG00000011260	protein_coding	-0.693522	-0.761808	0.0682867	-9	1	2	1	n.a.	.	.	.	.	.	.
SLC25A19	SLC25A19	chr17:75289449-75289449	17	75289449	-	ENSG00000125454	protein_coding	-0.496952	-0.677663	0.180711	-9	3	6	1	G1S	.	.	.	.	.	.
HAUS1	HAUS1	chr18:46104331-46104331	18	46104331	+	ENSG00000152240	protein_coding	-1.60756	-1.59526	-0.0123014	-9	3	5	3	n.a.	.	.	.	.	.	.
ILF3	ILF3	chr19:10654260-10654260	19	10654260	+	ENSG00000129351	protein_coding	-0.428424	-0.543767	0.115343	-9	2	4	4	n.a.	.	.	.	TTCCCGC	0.821	31
NR2C2AP	NR2C2AP	chr19:19203429-19203429	19	19203429	-	ENSG00000184162	protein_coding	0.130365	0.235758	-0.105394	-9	1	3	2	n.a.	.	.	.	.	.	.
MYADM	MYADM	chr19:53866356-53866356	19	53866356	+	ENSG00000179820	protein_coding	-0.621826	-0.839251	0.217425	-9	1	4	2	G2M	.	.	.	.	.	.
PNPT1	PNPT1	chr2:55693876-55693876	2	55693876	-	ENSG00000138035	protein_coding	-0.585673	-0.83476	0.249087	-9	1	2	0	G2M	.	.	.	.	.	.
USP39	USP39	chr2:85616159-85616159	2	85616159	+	ENSG00000168883	protein_coding	-0.723879	-0.834057	0.110178	-9	1	4	3	n.a.	TTCGAG	0.995	196	TTCCCGC	0.999	83
ANAPC1	ANAPC1	chr2:111884164-111884164	2	111884164	-	ENSG00000153107	protein_coding	-0.597692	-0.750669	0.152976	-9	0	4	1	n.a.	.	.	.	.	.	.
PKP4	PKP4	chr2:158456963-158456963	2	158456963	+	ENSG00000144283	protein_coding	-0.605665	-0.587416	-0.0182492	-9	0	5	3	n.a.	.	.	.	TTCCCGG	1	-82
TLK1	TLK1	chr2:171231314-171231314	2	171231314	-	ENSG00000198586	protein_coding	-0.665267	-0.802944	0.137677	-9	0	1	1	n.a.	.	.	.	.	.	.
OSBPL6	OSBPL6	chr2:178194480-178194480	2	178194480	+	ENSG00000079156	protein_coding	-1.11861	-1.41033	0.291727	-9	0	1	1	G1S	.	.	.	.	.	.
TTI1	TTI1	chr20:38033431-38033431	20	38033431	-	ENSG00000101407	protein_coding	-0.989331	-0.981186	-0.00814457	-9	0	9	5	n.a.	.	.	.	TTCCCGC	0.999	-79
WDR4	WDR4	chr21:42879568-42879568	21	42879568	-	ENSG00000160193	protein_coding	-0.558491	-0.7288	0.170309	-9	1	4	2	n.a.	.	.	.	.	.	.
RANBP1	RANBP1	chr22:20117500-20117500	22	20117500	+	ENSG00000099901	protein_coding	-1.34889	-1.37882	0.0299308	-9	2	6	5	n.a.	TTTGAA	1	-39	TTCCCGC	1	-22
ZNF639	ZNF639	chr3:179323762-179323762	3	179323762	+	ENSG00000121864	protein_coding	-0.68418	-0.765874	0.0816932	-9	4	1	2	n.a.	.	.	.	.	.	.
CEP135	CEP135	chr4:55948870-55948870	4	55948870	+	ENSG00000174799	protein_coding	-1.3185	-0.868401	-0.450097	-9	2	7	2	G2M	TTTGAA	0.999	83	.	.	.
RAP1GDS1	RAP1GDS1	chr4:98261375-98261375	4	98261375	+	ENSG00000138698	protein_coding	-0.712893	-0.873895	0.161002	-9	1	2	1	n.a.	.	.	.	.	.	.
POC5	POC5	chr5:75717488-75717488	5	75717488	-	ENSG00000152359	protein_coding	-0.906099	-0.599254	-0.306845	-9	1	9	0	n.a.	TTTGAA	1	55	.	.	.
RHOBTB3	RHOBTB3	chr5:95731145-95731145	5	95731145	+	ENSG00000164292	protein_coding	-1.21384	-1.23004	0.0162025	-9	1	1	1	G1S	.	.	.	.	.	.
HNRNPA0	HNRNPA0	chr5:137754350-137754350	5	137754350	-	ENSG00000177733	protein_coding	-0.672038	-0.6486	-0.023438	-9	1	8	4	n.a.	.	.	.	.	.	.
MXD3	MXD3	chr5:177312291-177312291	5	177312291	-	ENSG00000213347	protein_coding	-0.927416	-0.844494	-0.0829225	-9	0	8	1	G1S	TTTGAA	1	-173	TTCCCGC	1	-156
NUP153	NUP153	chr6:17706587-17706587	6	17706587	-	ENSG00000124789	protein_coding	-0.830191	-0.732049	-0.0981415	-9	2	5	2	n.a.	.	.	.	TTCCCGC	0.997	182
MBOAT1	MBOAT1	chr6:20212439-20212439	6	20212439	-	ENSG00000172197	protein_coding	-1.46551	-1.74764	0.282129	-9	1	3	3	G1S	.	.	.	TTCCCGC	1	-51
MAP3K4	MAP3K4	chr6:160991789-160991789	6	160991789	+	ENSG00000085511	protein_coding	-0.677537	-0.829325	0.151788	-9	0	2	1	n.a.	.	.	.	.	.	.
FAM20C	FAM20C	chr7:192968-192968	7	192968	+	ENSG00000177706	protein_coding	-0.843757	-0.959795	0.116038	-9	0	0	2	G1S	.	.	.	.	.	.
SP4	SP4	chr7:21428070-21428070	7	21428070	+	ENSG00000105866	protein_coding	-0.712649	-0.733772	0.0211229	-9	1	8	3	n.a.	.	.	.	TTCGCGG	1	31
HNRNPA2B1	HNRNPA2B1	chr7:26200793-26200793	7	26200793	-	ENSG00000122566	protein_coding	-1.1228	-1.1628	0.0400047	-9	4	7	4	n.a.	.	.	.	TTGGCGG	1	-53
VKORC1L1	VKORC1L1	chr7:65873269-65873269	7	65873269	+	ENSG00000196715	protein_coding	-0.57614	-0.726593	0.150453	-9	0	1	2	n.a.	.	.	.	.	.	.
NRF1	NRF1	chr7:129611713-129611713	7	129611713	+	ENSG00000106459	protein_coding	-0.788895	-0.897909	0.109015	-9	0	1	1	G2M	.	.	.	TTGCCGC	1	27
LRRCC1	LRRCC1	chr8:85107087-85107087	8	85107087	+	ENSG00000133739	protein_coding	-2.08026	-2.11298	0.0327103	-9	0	5	4	n.a.	.	.	.	TTCCCGC	0.954	64
CHRAC1	CHRAC1	chr8:140511297-140511297	8	140511297	+	ENSG00000104472	protein_coding	-0.907036	-0.997588	0.0905513	-9	1	5	4	n.a.	.	.	.	.	.	.
RECQL4	RECQL4	chr8:144517826-144517826	8	144517826	-	ENSG00000160957	protein_coding	-2.00318	-1.11039	-0.892796	-9	0	5	1	G1S	.	.	.	.	.	.
MRPS2	MRPS2	chr9:135500636-135500636	9	135500636	+	ENSG00000122140	protein_coding	-0.494491	-0.449072	-0.045419	-9	0	3	0	CC	.	.	.	.	.	.
SPIN4	NA	chrX:63351339-63351339	X	63351339	-	ENSG00000186767	protein_coding	-0.698159	-0.682975	-0.0151845	-9	0	2	1	G1S	.	.	.	.	.	.
HELLS	HELLS	chr10:94545816-94545816	10	94545816	+	ENSG00000119969	protein_coding	-2.55749	-2.15252	-0.404975	-9	3	9	5	G1S	.	.	.	TTCCCGC	0.999	-35
CEP57	CEP57	chr11:95790460-95790460	11	95790460	+	ENSG00000166037	protein_coding	-0.861649	-0.807065	-0.0545838	-9	0	8	5	n.a.	.	.	.	.	.	.
SKA2	SKA2	chr17:59155439-59155439	17	59155439	-	ENSG00000182628	protein_coding	-1.12861	-1.02342	-0.10519	-9	2	9	4	n.a.	.	.	.	.	.	.
CEP78	CEP78	chr9:78236074-78236074	9	78236074	+	ENSG00000148019	protein_coding	-1.22979	-0.763709	-0.466085	-9	0	8	3	n.a.	.	.	.	.	.	.
HNRNPR	HNRNPR	chr1:23344360-23344360	1	23344360	-	ENSG00000125944	protein_coding	-0.790739	-0.917979	0.127241	-9	1	5	4	n.a.	TTTGAA	1	97	TTCCCGG	1	14
MTF2	MTF2	chr1:93079234-93079234	1	93079234	+	ENSG00000143033	protein_coding	-0.68777	-0.686089	-0.00168112	-9	3	9	3	G2M	TTTGAG	1	98	TTCCCGC	1	60
UCK2	UCK2	chr1:165827494-165827494	1	165827494	+	ENSG00000143179	protein_coding	-0.417627	-0.514003	0.0963763	-9	0	2	3	G1S	.	.	.	.	.	.
ATF7IP	ATF7IP	chr12:14365676-14365676	12	14365676	+	ENSG00000171681	protein_coding	-0.613795	-0.705406	0.0916113	-9	2	5	3	G2M	TTTGAA	1	3	TTCGCGC	0.972	61
TUBD1	TUBD1	chr17:59892945-59892945	17	59892945	-	ENSG00000108423	protein_coding	-0.770205	-0.355403	-0.414802	-9	2	4	0	G2M	.	.	.	.	.	.
CEP70	CEP70	chr3:138594287-138594287	3	138594287	-	ENSG00000114107	protein_coding	-0.72781	-0.762354	0.0345436	-9	2	0	0	G2M	.	.	.	.	.	.
RSRC1	RSRC1	chr3:158110102-158110102	3	158110102	+	ENSG00000174891	protein_coding	-0.456003	-0.263614	-0.192389	-9	3	8	1	n.a.	.	.	.	.	.	.
CASP8AP2	CASP8AP2	chr6:89829899-89829899	6	89829899	+	ENSG00000118412	protein_coding	-1.40491	-1.41512	0.0102116	-9	0	5	5	G1S	.	.	.	TTCCCGC	1	-124
NUP43	NUP43	chr6:149746552-149746552	6	149746552	-	ENSG00000120253	protein_coding	-0.962897	-0.723821	-0.239076	-9	1	8	1	G1S	.	.	.	.	.	.
CASP2	CASP2	chr7:143288214-143288214	7	143288214	+	ENSG00000106144	protein_coding	-0.822096	-0.810336	-0.0117599	-9	0	6	5	G1S	.	.	.	TTCCCGC	0.958	-92
MED30	MED30	chr8:117520725-117520725	8	117520725	+	ENSG00000164758	protein_coding	-0.768746	-0.535018	-0.233729	-9	1	7	2	n.a.	TTTGAA	0.999	25	.	.	.
IMPA2	IMPA2	chr18:11981427-11981427	18	11981427	+	ENSG00000141401	protein_coding	-1.76772	-2.39758	0.629856	-9	3	1	2	G1S	.	.	.	.	.	.
IQCC	NA	chr1:32205671-32205671	1	32205671	+	ENSG00000160051	protein_coding	-1.30832	-1.5344	0.226072	-8	0	3	3	n.a.	.	.	.	.	.	.
QSER1	NA	chr11:32892811-32892811	11	32892811	+	ENSG00000060749	protein_coding	-0.812726	-0.890844	0.0781183	-8	1	2	3	n.a.	.	.	.	.	.	.
NSD3	NA	chr8:38382272-38382272	8	38382272	-	ENSG00000147548	protein_coding	-0.676365	-0.808453	0.132088	-8	0	2	3	G1S	.	.	.	TTGGCGG	1	-33
FAM72A	NA	NA:NA-NA		NA	-	ENSG00000196550	protein_coding	-2.53876	-1.30555	-1.23321	-8	0	0	0	G2M	.	.	.	.	.	.
TNFAIP8L1	NA	chr19:4639516-4639516	19	4639516	+	ENSG00000185361	protein_coding	-0.157942	0.225663	-0.383606	-8	0	0	0	G2M	.	.	.	.	.	.
PHF13	PHF13	chr1:6613695-6613695	1	6613695	+	ENSG00000116273	protein_coding	-0.83847	-0.923757	0.0852871	-8	1	2	3	n.a.	.	.	.	TTCCCGC	1	92
PTP4A2	PTP4A2	chr1:31938387-31938387	1	31938387	-	ENSG00000184007	protein_coding	-0.508516	-0.655055	0.146539	-8	0	3	1	n.a.	.	.	.	.	.	.
AK2	AK2	chr1:33036911-33036911	1	33036911	-	ENSG00000004455	protein_coding	-0.350583	-0.500593	0.150011	-8	2	6	5	n.a.	.	.	.	.	.	.
SFPQ	SFPQ	chr1:35193142-35193142	1	35193142	-	ENSG00000116560	protein_coding	-0.768697	-0.848082	0.0793854	-8	0	8	0	G2M	.	.	.	.	.	.
PIGK	PIGK	chr1:77219447-77219447	1	77219447	-	ENSG00000142892	protein_coding	-0.985393	-0.716067	-0.269326	-8	0	7	0	n.a.	.	.	.	.	.	.
LRRC8D	LRRC8D	chr1:89821920-89821920	1	89821920	+	ENSG00000171492	protein_coding	-0.528056	-0.756958	0.228901	-8	0	1	1	n.a.	.	.	.	.	.	.
TTF2	TTF2	chr1:117060326-117060326	1	117060326	+	ENSG00000116830	protein_coding	-0.829665	-0.495263	-0.334402	-8	1	9	1	G2M	.	.	.	.	.	.
HDGF	HDGF	chr1:156751751-156751751	1	156751751	-	ENSG00000143321	protein_coding	-0.614463	-0.686834	0.0723713	-8	1	5	2	n.a.	TTTGAT	0.992	-62	.	.	.
UCHL5	UCHL5	chr1:193060059-193060059	1	193060059	-	ENSG00000116750	protein_coding	-0.775691	-0.633231	-0.142459	-8	3	8	3	n.a.	.	.	.	.	.	.
NUCKS1	NUCKS1	chr1:205750244-205750244	1	205750244	-	ENSG00000069275	protein_coding	-0.981201	-1.1837	0.202503	-8	9	9	4	CC	TTTGAT	1	54	TTGGCGC	1	35
HNRNPU	HNRNPU	chr1:244864525-244864525	1	244864525	-	ENSG00000153187	protein_coding	-0.775911	-0.874274	0.0983625	-8	2	5	3	n.a.	TTTGAG	0.999	180	TTGGCGC	1	50
ZNF695	ZNF695	chr1:247008093-247008093	1	247008093	-	ENSG00000197472	protein_coding	-1.45793	-0.668842	-0.789087	-8	0	4	0	n.a.	.	.	.	.	.	.
PCGF6	PCGF6	chr10:103351134-103351134	10	103351134	-	ENSG00000156374	protein_coding	-0.770006	-0.999465	0.229458	-8	0	3	1	n.a.	.	.	.	TTCCCGG	0.993	-41
SFR1	SFR1	chr10:104122170-104122170	10	104122170	+	ENSG00000156384	protein_coding	-1.43511	-1.49887	0.0637645	-8	3	8	3	n.a.	.	.	.	.	.	.
WEE1	WEE1	chr11:9573680-9573680	11	9573680	+	ENSG00000166483	protein_coding	-2.16801	-1.45878	-0.709227	-8	0	8	5	G2M	TTTGAA	1	-74	TTCCCGC	1	-16
TMEM109	TMEM109	chr11:60913898-60913898	11	60913898	+	ENSG00000110108	protein_coding	-0.669134	-0.76257	0.0934364	-8	0	4	2	n.a.	.	.	.	.	.	.
DDX10	DDX10	chr11:108665088-108665088	11	108665088	+	ENSG00000178105	protein_coding	-0.375045	-0.604757	0.229712	-8	0	8	1	G2M	.	.	.	.	.	.
USP28	USP28	chr11:113875534-113875534	11	113875534	-	ENSG00000048028	protein_coding	-0.92922	-0.910989	-0.0182309	-8	0	6	1	n.a.	.	.	.	.	.	.
WBP11	WBP11	chr12:14803467-14803467	12	14803467	-	ENSG00000084463	protein_coding	-0.867633	-0.66943	-0.198204	-8	0	9	1	n.a.	CTTGAA	1	1	.	.	.
NUP107	NUP107	chr12:68686950-68686950	12	68686950	+	ENSG00000111581	protein_coding	-1.28345	-0.75631	-0.527142	-8	3	9	3	n.a.	.	.	.	TTCCCGC	1	54
NUFIP1	NUFIP1	chr13:44989478-44989478	13	44989478	-	ENSG00000083635	protein_coding	-0.54238	-0.609312	0.0669327	-8	1	3	1	CC	.	.	.	.	.	.
ING1	ING1	chr13:110715011-110715011	13	110715011	+	ENSG00000153487	protein_coding	-0.861768	-0.779039	-0.0827283	-8	1	8	2	n.a.	.	.	.	.	.	.
TYRO3	TYRO3	chr15:41559021-41559021	15	41559021	+	ENSG00000092445	protein_coding	-1.05837	-1.20955	0.151189	-8	0	0	4	n.a.	.	.	.	.	.	.
NTHL1	NTHL1	chr16:2047866-2047866	16	2047866	-	ENSG00000065057	protein_coding	-0.363021	-0.540196	0.177175	-8	0	2	0	n.a.	.	.	.	.	.	.
EMP2	EMP2	chr16:10580682-10580682	16	10580682	-	ENSG00000213853	protein_coding	-1.56266	-1.42379	-0.138874	-8	1	1	4	n.a.	TTTGAA	1	60	.	.	.
RMI2	RMI2	chr16:11345453-11345453	16	11345453	+	ENSG00000175643	protein_coding	-1.07372	-0.556578	-0.517142	-8	0	8	4	n.a.	.	.	.	TTCCCGC	0.988	-17
GPRC5B	GPRC5B	chr16:19884829-19884829	16	19884829	-	ENSG00000167191	protein_coding	-1.04918	-1.16349	0.114314	-8	2	2	3	G1S	.	.	.	TTCCCGC	0.982	158
RPA1	RPA1	chr17:1829978-1829978	17	1829978	+	ENSG00000132383	protein_coding	-0.710696	-0.440784	-0.269912	-8	0	3	1	n.a.	.	.	.	.	.	.
PMP22	PMP22	chr17:15260776-15260776	17	15260776	-	ENSG00000109099	protein_coding	-1.28987	-1.49638	0.206507	-8	0	1	2	n.a.	TTTAAA	1	-93	.	.	.
TMEM97	TMEM97	chr17:28319094-28319094	17	28319094	+	ENSG00000109084	protein_coding	-1.59337	-1.44444	-0.148924	-8	0	8	2	G1S	.	.	.	.	.	.
CBX1	CBX1	chr17:48101198-48101198	17	48101198	-	ENSG00000108468	protein_coding	-0.830203	-0.710549	-0.119655	-8	0	3	3	n.a.	.	.	.	TTCCCGC	0.97	73
SRSF2	SRSF2	chr17:76737411-76737411	17	76737411	-	ENSG00000161547	protein_coding	-1.03728	-1.1158	0.0785174	-8	4	8	4	n.a.	.	.	.	TTCGCGG	0.999	-156
CBX2	CBX2	chr17:79778177-79778177	17	79778177	+	ENSG00000173894	protein_coding	-1.58769	-1.67123	0.0835401	-8	0	0	2	n.a.	.	.	.	.	.	.
SEH1L	SEH1L	chr18:12947983-12947983	18	12947983	+	ENSG00000085415	protein_coding	-0.408532	-0.611345	0.202813	-8	2	2	1	n.a.	.	.	.	.	.	.
PTBP1	PTBP1	chr19:797391-797391	19	797391	+	ENSG00000011304	protein_coding	-0.81177	-0.928065	0.116295	-8	1	5	2	n.a.	.	.	.	.	.	.
DDX39A	DDX39A	chr19:14419383-14419383	19	14419383	-	ENSG00000123136	protein_coding	-0.887955	-0.864191	-0.0237645	-8	1	5	2	n.a.	.	.	.	TTGGCGG	0.814	-80
ZNF714	ZNF714	chr19:21082146-21082146	19	21082146	+	ENSG00000160352	protein_coding	-1.03265	-0.375609	-0.657044	-8	0	5	0	n.a.	.	.	.	.	.	.
ANKRD27	ANKRD27	chr19:32675196-32675196	19	32675196	-	ENSG00000105186	protein_coding	-0.356182	-0.476933	0.12075	-8	0	0	0	CC	.	.	.	.	.	.
KCTD15	KCTD15	chr19:33796845-33796845	19	33796845	+	ENSG00000153885	protein_coding	-0.671598	-0.810948	0.13935	-8	1	0	2	n.a.	.	.	.	.	.	.
TOMM40	TOMM40	chr19:44891219-44891219	19	44891219	+	ENSG00000130204	protein_coding	-0.528716	-0.582231	0.0535149	-8	0	5	1	n.a.	.	.	.	.	.	.
SLC1A5	SLC1A5	chr19:46788585-46788585	19	46788585	-	ENSG00000105281	protein_coding	-0.855654	-1.05741	0.201761	-8	5	4	4	G1S	.	.	.	.	.	.
SMC6	SMC6	chr2:17753829-17753829	2	17753829	-	ENSG00000163029	protein_coding	-1.01751	-0.840287	-0.177225	-8	0	8	1	n.a.	.	.	.	.	.	.
KCNS3	KCNS3	chr2:17878677-17878677	2	17878677	+	ENSG00000170745	protein_coding	-1.5581	-1.40132	-0.156783	-8	0	0	0	n.a.	.	.	.	.	.	.
TCF7L1	TCF7L1	chr2:85133459-85133459	2	85133459	+	ENSG00000152284	protein_coding	-0.848262	-0.849015	0.000753517	-8	3	0	1	n.a.	.	.	.	TTCCCGC	0.97	79
GLI2	GLI2	chr2:120797290-120797290	2	120797290	+	ENSG00000074047	protein_coding	-1.73768	-1.63899	-0.0986945	-8	1	0	1	n.a.	.	.	.	.	.	.
NOP56	NOP56	chr20:2652531-2652531	20	2652531	+	ENSG00000101361	protein_coding	-0.429151	-0.628155	0.199005	-8	0	3	1	n.a.	.	.	.	.	.	.
DNMT3B	DNMT3B	chr20:32762384-32762384	20	32762384	+	ENSG00000088305	protein_coding	-0.667096	-0.257979	-0.409117	-8	0	8	0	G2M	TTTGAA	1	-136	.	.	.
PCNT	PCNT	chr21:46324121-46324121	21	46324121	+	ENSG00000160299	protein_coding	-0.81486	-0.732626	-0.0822336	-8	1	9	2	n.a.	.	.	.	.	.	.
H1F0	NA	chr22:37805106-37805106	22	37805106	+	ENSG00000189060	protein_coding	-0.620525	-0.670453	0.0499287	-8	1	0	0	G2M	.	.	.	.	.	.
ANKRD28	ANKRD28	chr3:15859546-15859546	3	15859546	-	ENSG00000206560	protein_coding	-0.716007	-0.901735	0.185728	-8	0	2	1	CC	.	.	.	.	.	.
STAG1	STAG1	chr3:136752403-136752403	3	136752403	-	ENSG00000118007	protein_coding	-0.963984	-1.13659	0.172603	-8	3	5	4	CC	.	.	.	TTCCCGC	1	-157
DCAF16	DCAF16	chr4:17810758-17810758	4	17810758	-	ENSG00000163257	protein_coding	-0.541143	-0.605083	0.0639394	-8	0	8	4	n.a.	TTTGAA	0.989	-186	TTCCCGC	0.989	-182
DHX15	DHX15	chr4:24584561-24584561	4	24584561	-	ENSG00000109606	protein_coding	-0.594178	-0.71896	0.124782	-8	0	5	3	n.a.	.	.	.	.	.	.
NMU	NMU	chr4:55636298-55636298	4	55636298	-	ENSG00000109255	protein_coding	-2.17565	-1.1708	-1.00485	-8	0	1	0	G2M	TTTAAA	0.999	-24	.	.	.
CISD2	CISD2	chr4:102868977-102868977	4	102868977	+	ENSG00000145354	protein_coding	-0.805394	-0.757256	-0.048138	-8	0	7	3	n.a.	.	.	.	.	.	.
CEP72	CEP72	chr5:612289-612289	5	612289	+	ENSG00000112877	protein_coding	-0.985151	-0.56208	-0.423071	-8	0	5	0	n.a.	.	.	.	.	.	.
BRIX1	BRIX1	chr5:34915714-34915714	5	34915714	+	ENSG00000113460	protein_coding	-0.637736	-0.881467	0.243732	-8	1	8	3	n.a.	.	.	.	.	.	.
RNF145	RNF145	chr5:159207826-159207826	5	159207826	-	ENSG00000145860	protein_coding	-0.516056	-0.56014	0.0440839	-8	1	2	2	n.a.	CTTGAA	0.989	-133	.	.	.
NUDCD2	NUDCD2	chr5:163460137-163460137	5	163460137	-	ENSG00000170584	protein_coding	-0.62469	-0.579546	-0.0451434	-8	3	9	0	CC	.	.	.	.	.	.
WWC1	WWC1	chr5:168292059-168292059	5	168292059	+	ENSG00000113645	protein_coding	0.0997905	0.0367404	0.0630501	-8	1	0	2	CC	.	.	.	.	.	.
HNRNPAB	HNRNPAB	chr5:178204506-178204506	5	178204506	+	ENSG00000197451	protein_coding	-0.843025	-0.896954	0.0539293	-8	2	8	3	n.a.	.	.	.	.	.	.
CDKAL1	CDKAL1	chr6:20534456-20534456	6	20534456	+	ENSG00000145996	protein_coding	-0.682164	-0.790338	0.108173	-8	2	5	3	n.a.	.	.	.	.	.	.
CCHCR1	CCHCR1	chr6:31157789-31157789	6	31157789	-	ENSG00000204536	protein_coding	-1.06441	-1.01304	-0.0513697	-8	0	8	5	n.a.	.	.	.	.	.	.
SLC29A1	SLC29A1	chr6:44223558-44223558	6	44223558	+	ENSG00000112759	protein_coding	0.103113	0.043324	0.059789	-8	1	5	2	G1S	.	.	.	.	.	.
BAG2	BAG2	chr6:57172305-57172305	6	57172305	+	ENSG00000112208	protein_coding	-0.732491	-0.82668	0.0941889	-8	0	1	0	n.a.	.	.	.	.	.	.
NCOA7	NCOA7	chr6:125790762-125790762	6	125790762	+	ENSG00000111912	protein_coding	-0.880627	-0.988427	0.107801	-8	3	2	1	G1S	.	.	.	.	.	.
CENPW	CENPW	chr6:126340106-126340106	6	126340106	+	ENSG00000203760	protein_coding	-1.29526	-0.00526613	-1.28999	-8	2	5	1	n.a.	.	.	.	.	.	.
MPP6	MPP6	chr7:24573465-24573465	7	24573465	+	ENSG00000105926	protein_coding	-0.739497	-0.921176	0.181679	-8	0	0	1	G1S	.	.	.	.	.	.
POP7	POP7	chr7:100706052-100706052	7	100706052	+	ENSG00000172336	protein_coding	-0.515883	-0.506022	-0.0098608	-8	3	8	1	n.a.	.	.	.	.	.	.
INSIG1	INSIG1	chr7:155297775-155297775	7	155297775	+	ENSG00000186480	protein_coding	-1.51881	-1.74357	0.224766	-8	1	3	2	n.a.	.	.	.	.	.	.
GGH	GGH	chr8:63039051-63039051	8	63039051	-	ENSG00000137563	protein_coding	-1.65442	-0.952867	-0.701548	-8	0	8	1	n.a.	.	.	.	.	.	.
MYBL1	MYBL1	chr8:66613245-66613245	8	66613245	-	ENSG00000185697	protein_coding	-2.02528	-0.680348	-1.34493	-8	1	5	1	CC	TTTGAA	1	-47	.	.	.
JPH1	JPH1	chr8:74321327-74321327	8	74321327	-	ENSG00000104369	protein_coding	-1.21135	-1.4052	0.193855	-8	0	0	1	n.a.	.	.	.	.	.	.
CTNNAL1	CTNNAL1	chr9:109013484-109013484	9	109013484	-	ENSG00000119326	protein_coding	-0.65911	-0.977953	0.318842	-8	3	2	0	n.a.	.	.	.	.	.	.
PKN3	PKN3	chr9:128702522-128702522	9	128702522	+	ENSG00000160447	protein_coding	-1.05998	-0.799515	-0.260464	-8	1	2	2	n.a.	.	.	.	.	.	.
TRAF2	TRAF2	chr9:136886512-136886512	9	136886512	+	ENSG00000127191	protein_coding	-0.8144	-0.840989	0.0265891	-8	0	3	0	n.a.	.	.	.	.	.	.
EIF1AX	NA	chrX:20141848-20141848	X	20141848	-	ENSG00000173674	protein_coding	-0.53064	-0.670537	0.139898	-8	0	3	1	n.a.	.	.	.	.	.	.
EBP	NA	chrX:48521775-48521775	X	48521775	+	ENSG00000147155	protein_coding	-0.69032	-0.571555	-0.118765	-8	0	4	2	n.a.	.	.	.	.	.	.
DLG3	NA	chrX:70444854-70444854	X	70444854	+	ENSG00000082458	protein_coding	-0.811479	-0.967695	0.156216	-8	0	0	2	n.a.	.	.	.	TTGCCGC	0.961	63
HMGB3	NA	chrX:150983289-150983289	X	150983289	+	ENSG00000029993	protein_coding	-0.0572938	0.332873	-0.390167	-8	0	5	0	G2M	TTTAAA	1	-31	.	.	.
MAD2L2	MAD2L2	chr1:11691621-11691621	1	11691621	-	ENSG00000116670	protein_coding	-0.727862	-0.854193	0.126331	-8	0	3	2	n.a.	.	.	.	.	.	.
SPATS2	SPATS2	chr12:49366904-49366904	12	49366904	+	ENSG00000123352	protein_coding	-0.30894	-0.413258	0.104317	-8	2	4	2	n.a.	.	.	.	.	.	.
XPOT	XPOT	chr12:64404372-64404372	12	64404372	+	ENSG00000184575	protein_coding	-0.715435	-0.925899	0.210464	-8	2	2	2	n.a.	.	.	.	TTCGCGC	0.999	81
MDM1	MDM1	chr12:68332381-68332381	12	68332381	-	ENSG00000111554	protein_coding	-0.720441	-0.801738	0.081297	-8	2	5	2	G1S	.	.	.	.	.	.
SLC19A1	SLC19A1	chr21:45542471-45542471	21	45542471	-	ENSG00000173638	protein_coding	-0.461939	-0.605636	0.143697	-8	0	1	0	n.a.	.	.	.	.	.	.
CEP97	CEP97	chr3:101724649-101724649	3	101724649	+	ENSG00000182504	protein_coding	-0.511405	-0.493773	-0.0176324	-8	0	4	2	n.a.	.	.	.	.	.	.
IQCB1	IQCB1	chr3:121835079-121835079	3	121835079	-	ENSG00000173226	protein_coding	-0.436366	-0.503202	0.0668362	-8	2	4	2	n.a.	.	.	.	.	.	.
CWF19L1	CWF19L1	chr10:100267680-100267680	10	100267680	-	ENSG00000095485	protein_coding	-1.00383	-0.766423	-0.23741	-8	1	8	2	n.a.	.	.	.	.	.	.
MARS	NA	chr12:57487936-57487936	12	57487936	+	ENSG00000166986	protein_coding	-0.527505	-0.692403	0.164898	-8	2	4	1	G2M	.	.	.	.	.	.
TOP3A	TOP3A	chr17:18315007-18315007	17	18315007	-	ENSG00000177302	protein_coding	-0.91594	-0.977664	0.0617248	-8	0	5	2	G1S	.	.	.	.	.	.
FN3KRP	FN3KRP	chr17:82716705-82716705	17	82716705	+	ENSG00000141560	protein_coding	-0.786152	-0.452866	-0.333286	-8	0	5	1	CC	.	.	.	.	.	.
NFIC	NFIC	chr19:3366566-3366566	19	3366566	+	ENSG00000141905	protein_coding	-0.360297	-0.531827	0.17153	-8	0	2	5	CC	.	.	.	.	.	.
NOL10	NOL10	chr2:10689986-10689986	2	10689986	-	ENSG00000115761	protein_coding	-0.414888	-0.555272	0.140383	-8	1	3	1	n.a.	.	.	.	.	.	.
TTC27	TTC27	chr2:32628019-32628019	2	32628019	+	ENSG00000018699	protein_coding	-0.301361	-0.549818	0.248457	-8	1	3	0	n.a.	.	.	.	.	.	.
NOP58	NOP58	chr2:202265791-202265791	2	202265791	+	ENSG00000055044	protein_coding	-0.621359	-0.826591	0.205232	-8	3	9	5	n.a.	TTTGAA	0.996	163	TTCCCGC	0.962	-126
RAI14	RAI14	chr5:34656490-34656490	5	34656490	+	ENSG00000039560	protein_coding	-0.78071	-0.919056	0.138346	-8	0	2	2	n.a.	.	.	.	.	.	.
TCERG1	TCERG1	chr5:146447309-146447309	5	146447309	+	ENSG00000113649	protein_coding	-0.709214	-0.704261	-0.00495271	-8	1	8	1	CC	TTTGAA	1	-140	.	.	.
GEMIN5	GEMIN5	chr5:154938216-154938216	5	154938216	-	ENSG00000082516	protein_coding	-0.337597	-0.561793	0.224197	-8	2	2	0	n.a.	.	.	.	.	.	.
AMD1	AMD1	chr6:110874783-110874783	6	110874783	+	ENSG00000123505	protein_coding	-0.449616	-0.604381	0.154765	-8	0	6	3	G2M	.	.	.	TTCCCGG	0.984	145
PEG10	PEG10	chr7:94656369-94656369	7	94656369	+	ENSG00000242265	protein_coding	-3.40316	-3.47787	0.0747044	-8	1	2	2	G2M	.	.	.	TTGGCGC	1	-55
REEP4	REEP4	chr8:22141935-22141935	8	22141935	-	ENSG00000168476	protein_coding	-0.207712	0.102877	-0.310588	-8	1	7	0	G2M	CTTGAA	1	51	.	.	.
PHLPP1	PHLPP1	chr18:62715438-62715438	18	62715438	+	ENSG00000081913	protein_coding	-1.07539	-1.24462	0.16923	-8	2	3	4	n.a.	.	.	.	TTCCCGC	0.98	-99
CEBPG	CEBPG	chr19:33374523-33374523	19	33374523	+	ENSG00000153879	protein_coding	-0.820614	-0.967971	0.147358	-8	2	2	2	G2M	.	.	.	.	.	.
NFIB	NFIB	chr9:14314046-14314046	9	14314046	-	ENSG00000147862	protein_coding	-1.09059	-1.2427	0.152119	-8	0	0	2	G1S	CTTGAA	1	10	TTGCCGC	1	-46
MSH5-SAPCD1	NA	chr6:31739948-31739948	6	31739948	+	ENSG00000255152	protein_coding	-1.03548	-0.733215	-0.302263	-7	0	9	5	G1S	.	.	.	TTCCCGC	0.999	-130
CCDC18	NA	chr1:93180435-93180435	1	93180435	+	ENSG00000122483	protein_coding	-1.55586	-0.486471	-1.06939	-7	0	8	3	n.a.	TTCGAA	0.985	3	.	.	.
C9orf40	NA	chr9:74952912-74952912	9	74952912	-	ENSG00000135045	protein_coding	-1.00755	-0.603959	-0.403595	-7	0	6	2	n.a.	TTCGAA	1	8	.	.	.
PRIMPOL	NA	chr4:184649672-184649672	4	184649672	+	ENSG00000164306	protein_coding	-1.34819	-1.21437	-0.133829	-7	0	5	1	n.a.	.	.	.	.	.	.
LNPK	NA	chr2:176002839-176002839	2	176002839	-	ENSG00000144320	protein_coding	-0.798175	-0.760451	-0.0377242	-7	0	5	2	G1S	.	.	.	.	.	.
TEX30	NA	chr13:102773792-102773792	13	102773792	-	ENSG00000151287	protein_coding	-1.33998	-1.0433	-0.296677	-7	0	4	1	n.a.	.	.	.	.	.	.
LRRC20	NA	chr10:70382650-70382650	10	70382650	-	ENSG00000172731	protein_coding	-1.46717	-1.47857	0.0113988	-7	1	2	1	G2M	.	.	.	.	.	.
SPATA33	NA	chr16:89657740-89657740	16	89657740	+	ENSG00000167523	protein_coding	-1.0382	-1.13485	0.0966442	-7	0	2	3	n.a.	.	.	.	.	.	.
PLPP2	NA	chr19:291403-291403	19	291403	-	ENSG00000141934	protein_coding	-0.630427	-0.657257	0.0268295	-7	0	0	1	G1S	.	.	.	.	.	.
ATAD3A	ATAD3A	chr1:1512142-1512142	1	1512142	+	ENSG00000197785	protein_coding	-0.61463	-0.707726	0.0930962	-7	0	5	3	n.a.	.	.	.	.	.	.
CEP85	CEP85	chr1:26234201-26234201	1	26234201	+	ENSG00000130695	protein_coding	-1.01475	-0.989656	-0.0250914	-7	1	4	2	n.a.	.	.	.	.	.	.
RBBP4	RBBP4	chr1:32651147-32651147	1	32651147	+	ENSG00000162521	protein_coding	-0.659611	-0.680173	0.0205613	-7	1	6	5	n.a.	.	.	.	TTCGCGC	1	27
YARS	NA	chr1:32818032-32818032	1	32818032	-	ENSG00000134684	protein_coding	-0.699526	-0.955453	0.255928	-7	0	3	4	n.a.	.	.	.	.	.	.
THRAP3	THRAP3	chr1:36224415-36224415	1	36224415	+	ENSG00000054118	protein_coding	-0.604586	-0.717189	0.112602	-7	1	4	1	G2M	.	.	.	.	.	.
MANEAL	MANEAL	chr1:37794101-37794101	1	37794101	+	ENSG00000185090	protein_coding	-0.922546	-1.19777	0.275224	-7	0	2	1	n.a.	.	.	.	.	.	.
HSPB11	HSPB11	chr1:53945615-53945615	1	53945615	-	ENSG00000081870	protein_coding	-0.985468	-0.904511	-0.0809574	-7	0	4	2	n.a.	.	.	.	.	.	.
SSBP3	SSBP3	chr1:54406419-54406419	1	54406419	-	ENSG00000157216	protein_coding	-0.635497	-0.699035	0.0635385	-7	0	2	1	n.a.	.	.	.	TTGCCGC	0.998	-30
ATG4C	ATG4C	chr1:62784105-62784105	1	62784105	+	ENSG00000125703	protein_coding	-0.673437	-0.681224	0.00778748	-7	1	3	0	n.a.	.	.	.	.	.	.
HS2ST1	HS2ST1	chr1:86914651-86914651	1	86914651	+	ENSG00000153936	protein_coding	-0.669165	-0.802154	0.132989	-7	1	5	1	n.a.	.	.	.	TTCGCGC	0.983	124
SLC16A1	SLC16A1	chr1:112956353-112956353	1	112956353	-	ENSG00000155380	protein_coding	-0.405674	-0.591057	0.185383	-7	0	5	1	n.a.	.	.	.	.	.	.
ARHGEF2	ARHGEF2	chr1:155978545-155978545	1	155978545	-	ENSG00000116584	protein_coding	-0.362787	-0.601193	0.238407	-7	1	0	2	CC	TTTGAG	1	-35	.	.	.
POGK	POGK	chr1:166839486-166839486	1	166839486	+	ENSG00000143157	protein_coding	-0.464618	-0.535582	0.070964	-7	0	3	2	n.a.	.	.	.	.	.	.
FAM20B	FAM20B	chr1:179025938-179025938	1	179025938	+	ENSG00000116199	protein_coding	-0.628175	-0.731532	0.103356	-7	4	2	1	n.a.	.	.	.	.	.	.
IVNS1ABP	IVNS1ABP	chr1:185317329-185317329	1	185317329	-	ENSG00000116679	protein_coding	-0.545119	-0.678326	0.133207	-7	3	3	3	G1S	.	.	.	.	.	.
SRGAP2	SRGAP2	chr1:206342845-206342845	1	206342845	+	ENSG00000266028	protein_coding	-0.697565	-0.58531	-0.112255	-7	0	0	1	G2M	TTTGTA	0.999	122	TTCCCGC	1	67
AHCTF1	AHCTF1	chr1:246931424-246931424	1	246931424	-	ENSG00000153207	protein_coding	-0.519886	-0.643784	0.123898	-7	1	8	3	CC	.	.	.	.	.	.
DDX21	DDX21	chr10:68956135-68956135	10	68956135	+	ENSG00000165732	protein_coding	0.0276546	-0.102195	0.129849	-7	1	8	3	n.a.	.	.	.	TTCCCGG	1	100
SMNDC1	SMNDC1	chr10:110304949-110304949	10	110304949	-	ENSG00000119953	protein_coding	-0.447941	-0.511907	0.0639659	-7	0	4	1	CC	.	.	.	TTCCCGC	0.871	170
MRPL17	MRPL17	chr11:6683401-6683401	11	6683401	-	ENSG00000158042	protein_coding	-0.319599	-0.494654	0.175055	-7	1	6	4	n.a.	.	.	.	.	.	.
FAR1	FAR1	chr11:13668658-13668658	11	13668658	+	ENSG00000197601	protein_coding	-0.620561	-0.609678	-0.0108835	-7	1	4	2	n.a.	.	.	.	.	.	.
ZDHHC13	ZDHHC13	chr11:19117144-19117144	11	19117144	+	ENSG00000177054	protein_coding	-0.902413	-1.02513	0.122718	-7	0	1	1	n.a.	.	.	.	.	.	.
SVIP	SVIP	chr11:22829836-22829836	11	22829836	-	ENSG00000198168	protein_coding	-0.822126	-0.796957	-0.0251691	-7	1	3	2	G1S	.	.	.	.	.	.
DHCR7	DHCR7	chr11:71448431-71448431	11	71448431	-	ENSG00000172893	protein_coding	-0.667069	-0.744622	0.0775525	-7	0	1	1	n.a.	.	.	.	.	.	.
CREBZF	CREBZF	chr11:85665138-85665138	11	85665138	-	ENSG00000137504	protein_coding	-0.5168	-0.492183	-0.0246165	-7	1	7	4	G1S	.	.	.	TTCGCGC	0.97	-24
NPAT	NPAT	chr11:108222638-108222638	11	108222638	-	ENSG00000149308	protein_coding	-0.952566	-1.06595	0.113386	-7	0	9	3	G1S	.	.	.	.	.	.
SIK3	SIK3	chr11:117098277-117098277	11	117098277	-	ENSG00000160584	protein_coding	-0.337533	-0.522247	0.184715	-7	2	3	2	n.a.	.	.	.	.	.	.
CDKN1B	CDKN1B	chr12:12717367-12717367	12	12717367	+	ENSG00000111276	protein_coding	-0.704457	-0.631898	-0.0725589	-7	1	1	2	G2M	TTTAAA	1	-29	TTGCCGG	0.942	129
SLC11A2	SLC11A2	chr12:51028275-51028275	12	51028275	-	ENSG00000110911	protein_coding	-0.411337	-0.485334	0.0739968	-7	1	2	0	n.a.	CTTGAA	0.999	-91	.	.	.
SMAGP	SMAGP	chr12:51270418-51270418	12	51270418	-	ENSG00000170545	protein_coding	-0.470906	-0.546238	0.0753318	-7	1	3	0	G1S	TTTGAA	0.949	109	.	.	.
PTGES3	PTGES3	chr12:56688294-56688294	12	56688294	-	ENSG00000110958	protein_coding	-0.870783	-0.992975	0.122192	-7	0	4	4	n.a.	TAGGAA	1	70	TTCCCGC	0.914	-197
SHMT2	SHMT2	chr12:57229572-57229572	12	57229572	+	ENSG00000182199	protein_coding	-0.795979	-0.902596	0.106617	-7	0	4	1	G2M	.	.	.	.	.	.
TCHP	TCHP	chr12:109900273-109900273	12	109900273	+	ENSG00000139437	protein_coding	-0.691225	-0.703754	0.0125285	-7	4	3	1	n.a.	.	.	.	.	.	.
SLC7A1	SLC7A1	chr13:29595688-29595688	13	29595688	-	ENSG00000139514	protein_coding	-0.847541	-1.14998	0.302435	-7	1	2	1	n.a.	.	.	.	.	.	.
FNDC3A	FNDC3A	chr13:48975911-48975911	13	48975911	+	ENSG00000102531	protein_coding	-0.347678	-0.496592	0.148914	-7	0	3	1	G2M	.	.	.	.	.	.
GEMIN2	GEMIN2	chr14:39114283-39114283	14	39114283	+	ENSG00000092208	protein_coding	-0.839593	-0.793	-0.0465928	-7	0	1	1	n.a.	TTCGAT	0.945	140	TTGCCGG	0.911	107
FERMT2	FERMT2	chr14:52951097-52951097	14	52951097	-	ENSG00000073712	protein_coding	-0.791591	-0.881144	0.0895527	-7	0	0	2	n.a.	.	.	.	.	.	.
RAB27A	RAB27A	chr15:55270909-55270909	15	55270909	-	ENSG00000069974	protein_coding	-1.13403	-1.26786	0.133832	-7	0	2	1	CC	.	.	.	.	.	.
DIS3L	DIS3L	chr15:66293581-66293581	15	66293581	+	ENSG00000166938	protein_coding	-0.82779	-0.985153	0.157363	-7	1	1	1	n.a.	.	.	.	.	.	.
ABHD2	ABHD2	chr15:89088149-89088149	15	89088149	+	ENSG00000140526	protein_coding	-0.959497	-0.962992	0.00349578	-7	3	6	2	n.a.	.	.	.	.	.	.
MRPS34	MRPS34	chr16:1773139-1773139	16	1773139	-	ENSG00000074071	protein_coding	-0.667794	-0.803042	0.135247	-7	2	2	1	n.a.	.	.	.	.	.	.
TRAP1	TRAP1	chr16:3717597-3717597	16	3717597	-	ENSG00000126602	protein_coding	-0.398383	-0.564498	0.166115	-7	0	2	1	n.a.	.	.	.	.	.	.
DCTPP1	DCTPP1	chr16:30430052-30430052	16	30430052	-	ENSG00000179958	protein_coding	-0.688865	-0.796997	0.108132	-7	1	2	1	n.a.	.	.	.	.	.	.
VKORC1	VKORC1	chr16:31094955-31094955	16	31094955	-	ENSG00000167397	protein_coding	-0.572639	-0.671969	0.0993299	-7	1	3	2	n.a.	.	.	.	.	.	.
GPT2	GPT2	chr16:46884395-46884395	16	46884395	+	ENSG00000166123	protein_coding	-0.721951	-0.793643	0.0716921	-7	0	2	1	n.a.	.	.	.	.	.	.
NUP93	NUP93	chr16:56730104-56730104	16	56730104	+	ENSG00000102900	protein_coding	-0.720632	-0.528165	-0.192467	-7	0	7	1	n.a.	.	.	.	.	.	.
ACD	ACD	chr16:67660815-67660815	16	67660815	-	ENSG00000102977	protein_coding	-0.714369	-0.386522	-0.327848	-7	0	4	1	G1S	TAGGAA	1	-43	.	.	.
AARS	NA	chr16:70289509-70289509	16	70289509	-	ENSG00000090861	protein_coding	-1.08402	-1.28574	0.201713	-7	1	5	1	n.a.	.	.	.	.	.	.
PIGW	PIGW	chr17:36535554-36535554	17	36535554	+	ENSG00000277161	protein_coding	-0.768729	-0.826473	0.057744	-7	1	5	4	n.a.	.	.	.	.	.	.
LRRC45	LRRC45	chr17:82023403-82023403	17	82023403	+	ENSG00000169683	protein_coding	-1.95416	-1.95678	0.0026137	-7	0	5	1	n.a.	.	.	.	.	.	.
RTTN	RTTN	chr18:70205726-70205726	18	70205726	-	ENSG00000176225	protein_coding	-0.854189	-0.482283	-0.371907	-7	0	9	5	n.a.	.	.	.	.	.	.
DOT1L	DOT1L	chr19:2164148-2164148	19	2164148	+	ENSG00000104885	protein_coding	-0.488805	-0.641939	0.153134	-7	0	2	0	n.a.	TTTGTA	0.998	-149	.	.	.
KHSRP	KHSRP	chr19:6424811-6424811	19	6424811	-	ENSG00000088247	protein_coding	-0.718236	-0.82289	0.104653	-7	0	8	2	n.a.	.	.	.	TTCCCGC	0.995	34
CDKN2D	CDKN2D	chr19:10568955-10568955	19	10568955	-	ENSG00000129355	protein_coding	-0.19715	0.28947	-0.48662	-7	1	8	5	G2M	TTTGTA	0.991	-122	.	.	.
RAD23A	RAD23A	chr19:12945839-12945839	19	12945839	+	ENSG00000179262	protein_coding	-0.436899	-0.548256	0.111357	-7	3	4	2	n.a.	TTTGAG	0.937	133	.	.	.
NFIX	NFIX	chr19:12995769-12995769	19	12995769	+	ENSG00000008441	protein_coding	-0.444613	-0.724688	0.280075	-7	0	1	0	n.a.	.	.	.	.	.	.
UBA2	UBA2	chr19:34428362-34428362	19	34428362	+	ENSG00000126261	protein_coding	-0.561646	-0.694855	0.133209	-7	2	2	2	n.a.	.	.	.	.	.	.
HAUS5	HAUS5	chr19:35612743-35612743	19	35612743	+	ENSG00000249115	protein_coding	-1.22472	-1.07115	-0.153569	-7	2	8	4	n.a.	.	.	.	TTCCCGC	0.989	78
SNRPA	SNRPA	chr19:40750853-40750853	19	40750853	+	ENSG00000077312	protein_coding	-0.859958	-0.835261	-0.0246971	-7	0	9	4	n.a.	TTTGAT	0.947	-93	TTCCCGC	0.968	-106
EXOSC5	EXOSC5	chr19:41397351-41397351	19	41397351	-	ENSG00000077348	protein_coding	0.119962	-0.0899381	0.2099	-7	0	4	1	n.a.	.	.	.	.	.	.
KHK	KHK	chr2:27086742-27086742	2	27086742	+	ENSG00000138030	protein_coding	-1.27117	-1.24111	-0.0300665	-7	1	4	1	n.a.	.	.	.	.	.	.
CHAC2	CHAC2	chr2:53767791-53767791	2	53767791	+	ENSG00000143942	protein_coding	-0.786536	-0.755184	-0.031352	-7	0	1	1	n.a.	.	.	.	.	.	.
SPTBN1	SPTBN1	chr2:54456316-54456316	2	54456316	+	ENSG00000115306	protein_coding	-0.550648	-0.644831	0.0941824	-7	0	3	2	G2M	.	.	.	.	.	.
FANCL	FANCL	chr2:58241380-58241380	2	58241380	-	ENSG00000115392	protein_coding	-1.32833	-1.43908	0.110745	-7	0	6	5	G1S	.	.	.	TTCCCGC	0.985	-44
PPP3R1	PPP3R1	chr2:68252519-68252519	2	68252519	-	ENSG00000221823	protein_coding	-0.670061	-0.791557	0.121496	-7	2	5	2	n.a.	.	.	.	.	.	.
SMYD5	SMYD5	chr2:73214237-73214237	2	73214237	+	ENSG00000135632	protein_coding	-0.392622	-0.562977	0.170355	-7	1	2	1	n.a.	.	.	.	TTGGCGC	1	124
MRPL35	MRPL35	chr2:86199432-86199432	2	86199432	+	ENSG00000132313	protein_coding	-0.500201	-0.492935	-0.00726649	-7	1	2	1	n.a.	.	.	.	.	.	.
LIMS1	LIMS1	chr2:108654811-108654811	2	108654811	+	ENSG00000169756	protein_coding	-0.675346	-0.675667	0.000321183	-7	1	1	0	n.a.	.	.	.	.	.	.
ATF2	ATF2	chr2:175168169-175168169	2	175168169	-	ENSG00000115966	protein_coding	-0.577978	-0.623653	0.0456749	-7	0	5	3	G2M	TTTAAA	1	21	.	.	.
SESTD1	SESTD1	chr2:179264623-179264623	2	179264623	-	ENSG00000187231	protein_coding	-2.30345	-2.7207	0.417251	-7	0	1	2	G1S	.	.	.	TTGCCGC	0.976	-54
PIGU	PIGU	chr20:34677285-34677285	20	34677285	-	ENSG00000101464	protein_coding	-0.663306	-0.718469	0.055163	-7	0	2	1	n.a.	.	.	.	.	.	.
EWSR1	EWSR1	chr22:29268008-29268008	22	29268008	+	ENSG00000182944	protein_coding	-0.54246	-0.64704	0.10458	-7	1	5	2	n.a.	.	.	.	.	.	.
CTDSPL	CTDSPL	chr3:37862177-37862177	3	37862177	+	ENSG00000144677	protein_coding	-0.0950631	0.110625	-0.205688	-7	1	0	0	n.a.	.	.	.	.	.	.
GNL3	GNL3	chr3:52685919-52685919	3	52685919	+	ENSG00000163938	protein_coding	-0.397075	-0.606254	0.209179	-7	0	6	2	n.a.	.	.	.	.	.	.
CDV3	CDV3	chr3:133573589-133573589	3	133573589	+	ENSG00000091527	protein_coding	-0.385667	-0.56133	0.175663	-7	1	1	0	n.a.	.	.	.	.	.	.
IFT80	IFT80	chr3:160399532-160399532	3	160399532	-	ENSG00000068885	protein_coding	-0.639692	-0.481169	-0.158523	-7	2	9	3	n.a.	TTTGAA	0.906	-48	.	.	.
UGT8	UGT8	chr4:114598454-114598454	4	114598454	+	ENSG00000174607	protein_coding	-1.08661	-1.2662	0.179586	-7	0	0	0	G1S	.	.	.	.	.	.
NAA15	NAA15	chr4:139301521-139301521	4	139301521	+	ENSG00000164134	protein_coding	-0.7581	-0.894374	0.136274	-7	0	6	1	n.a.	.	.	.	TTCCCGG	0.996	-122
LSM6	LSM6	chr4:146175682-146175682	4	146175682	+	ENSG00000164167	protein_coding	-0.943101	-0.826728	-0.116374	-7	0	2	4	n.a.	.	.	.	.	.	.
OXCT1	OXCT1	chr5:41870689-41870689	5	41870689	-	ENSG00000083720	protein_coding	-1.08836	-1.19128	0.102918	-7	0	3	2	n.a.	.	.	.	.	.	.
HMGCS1	HMGCS1	chr5:43313493-43313493	5	43313493	-	ENSG00000112972	protein_coding	-1.01889	-1.12982	0.110933	-7	1	1	0	n.a.	.	.	.	.	.	.
WDR36	WDR36	chr5:111092171-111092171	5	111092171	+	ENSG00000134987	protein_coding	-0.382758	-0.55509	0.172332	-7	4	3	1	G2M	.	.	.	.	.	.
COMMD10	COMMD10	chr5:116085029-116085029	5	116085029	+	ENSG00000145781	protein_coding	-0.671266	-0.754192	0.082926	-7	0	3	0	n.a.	.	.	.	.	.	.
HSPA9	HSPA9	chr5:138575629-138575629	5	138575629	-	ENSG00000113013	protein_coding	-0.437453	-0.604662	0.167209	-7	2	4	2	n.a.	.	.	.	.	.	.
DIAPH1	DIAPH1	chr5:141619055-141619055	5	141619055	-	ENSG00000131504	protein_coding	-0.722611	-0.811063	0.0884521	-7	3	3	3	n.a.	.	.	.	.	.	.
GPRIN1	GPRIN1	chr5:176610130-176610130	5	176610130	-	ENSG00000169258	protein_coding	-0.810536	-0.773871	-0.0366656	-7	1	3	2	n.a.	.	.	.	.	.	.
HNRNPH1	HNRNPH1	chr5:179623721-179623721	5	179623721	-	ENSG00000169045	protein_coding	-0.580734	-0.585858	0.00512369	-7	3	6	2	n.a.	.	.	.	.	.	.
TUBB2B	TUBB2B	chr6:3227734-3227734	6	3227734	-	ENSG00000137285	protein_coding	-0.718873	-0.768369	0.049496	-7	0	0	0	n.a.	.	.	.	.	.	.
PAK1IP1	PAK1IP1	chr6:10694954-10694954	6	10694954	+	ENSG00000111845	protein_coding	-0.400711	-0.66499	0.264278	-7	3	1	0	CC	.	.	.	.	.	.
EHMT2	EHMT2	chr6:31897687-31897687	6	31897687	-	ENSG00000204371	protein_coding	-0.514819	-0.515587	0.000767641	-7	1	3	0	n.a.	.	.	.	.	.	.
FKBPL	FKBPL	chr6:32130290-32130290	6	32130290	-	ENSG00000204315	protein_coding	-0.973124	-1.16269	0.18957	-7	0	6	3	n.a.	.	.	.	.	.	.
GTPBP2	GTPBP2	chr6:43629199-43629199	6	43629199	-	ENSG00000172432	protein_coding	-0.360818	-0.615512	0.254693	-7	1	4	3	G1S	.	.	.	.	.	.
TUBE1	TUBE1	chr6:112087548-112087548	6	112087548	-	ENSG00000074935	protein_coding	-0.514455	-0.711409	0.196954	-7	0	1	0	n.a.	.	.	.	.	.	.
JAZF1	JAZF1	chr7:28180818-28180818	7	28180818	-	ENSG00000153814	protein_coding	-0.784438	-0.864578	0.0801402	-7	0	0	0	n.a.	.	.	.	.	.	.
H2AFV	NA	chr7:44848126-44848126	7	44848126	-	ENSG00000105968	protein_coding	-1.53517	-1.60754	0.0723689	-7	0	7	5	G2M	TTCGAA	0.985	-6	.	.	.
PHTF2	PHTF2	chr7:77798791-77798791	7	77798791	+	ENSG00000006576	protein_coding	-1.22537	-1.43983	0.214468	-7	2	5	2	G1S	.	.	.	.	.	.
RHEB	RHEB	chr7:151519924-151519924	7	151519924	-	ENSG00000106615	protein_coding	-0.730506	-0.808739	0.0782334	-7	1	6	3	G2M	.	.	.	.	.	.
WDYHV1	NA	chr8:123416724-123416724	8	123416724	+	ENSG00000156795	protein_coding	-0.752941	-0.874807	0.121866	-7	2	6	4	n.a.	.	.	.	.	.	.
NCBP1	NCBP1	chr9:97633422-97633422	9	97633422	+	ENSG00000136937	protein_coding	-0.467997	-0.649899	0.181902	-7	1	8	2	n.a.	.	.	.	TTCCCGG	0.954	-4
SLC44A1	SLC44A1	chr9:105244647-105244647	9	105244647	+	ENSG00000070214	protein_coding	-1.02541	-1.09102	0.0656097	-7	3	2	2	n.a.	.	.	.	.	.	.
STRBP	STRBP	chr9:123268576-123268576	9	123268576	-	ENSG00000165209	protein_coding	-0.580418	-0.749888	0.16947	-7	0	0	2	n.a.	.	.	.	.	.	.
NUP188	NUP188	chr9:128947697-128947697	9	128947697	+	ENSG00000095319	protein_coding	-0.790511	-1.00681	0.216301	-7	0	3	3	n.a.	.	.	.	TTCGCGC	0.999	21
BCOR	NA	chrX:40097466-40097466	X	40097466	-	ENSG00000183337	protein_coding	-0.719222	-0.739055	0.019833	-7	0	0	1	n.a.	.	.	.	.	.	.
PLP2	NA	chrX:49171836-49171836	X	49171836	+	ENSG00000102007	protein_coding	-0.875965	-1.20387	0.327906	-7	0	1	1	n.a.	.	.	.	TTCCCGG	0.902	63
NONO	NA	chrX:71283191-71283191	X	71283191	+	ENSG00000147140	protein_coding	-0.497342	-0.567033	0.0696913	-7	0	1	1	n.a.	.	.	.	.	.	.
STAG2	NA	chrX:123960624-123960624	X	123960624	+	ENSG00000101972	protein_coding	-0.795254	-0.890342	0.095088	-7	0	3	2	G2M	TTTGAA	1	57	.	.	.
ZNF146	ZNF146	chr19:36214601-36214601	19	36214601	+	ENSG00000167635	protein_coding	-0.459134	-0.585946	0.126811	-7	1	6	1	n.a.	.	.	.	.	.	.
SAE1	SAE1	chr19:47130822-47130822	19	47130822	+	ENSG00000142230	protein_coding	-0.70113	-0.665062	-0.0360682	-7	1	9	2	n.a.	.	.	.	.	.	.
L3MBTL2	L3MBTL2	chr22:41205308-41205308	22	41205308	+	ENSG00000100395	protein_coding	-0.376205	-0.641786	0.265581	-7	0	6	2	n.a.	.	.	.	.	.	.
RTN4IP1	RTN4IP1	chr6:106629498-106629498	6	106629498	-	ENSG00000130347	protein_coding	-0.746688	-0.861828	0.115139	-7	0	1	0	n.a.	.	.	.	.	.	.
POLD2	POLD2	chr7:44123548-44123548	7	44123548	-	ENSG00000106628	protein_coding	-0.682651	-0.788517	0.105865	-7	0	4	3	n.a.	.	.	.	TTGGCGG	0.98	13
TMEM39B	TMEM39B	chr1:32072901-32072901	1	32072901	+	ENSG00000121775	protein_coding	-0.725563	-0.621563	-0.104	-7	0	4	2	n.a.	.	.	.	.	.	.
RAN	RAN	chr12:130872071-130872071	12	130872071	+	ENSG00000132341	protein_coding	-0.569378	-0.618057	0.0486795	-7	0	2	2	G2M	TTTGAA	1	-8	.	.	.
NEK3	NEK3	chr13:52159861-52159861	13	52159861	-	ENSG00000136098	protein_coding	-0.999221	-1.01482	0.0156016	-7	0	1	0	CC	.	.	.	.	.	.
PCK2	PCK2	chr14:24094273-24094273	14	24094273	+	ENSG00000100889	protein_coding	-1.35004	-1.8506	0.500562	-7	0	2	1	n.a.	.	.	.	.	.	.
KIAA0586	KIAA0586	chr14:58427384-58427384	14	58427384	+	ENSG00000100578	protein_coding	-0.498387	-0.640005	0.141618	-7	3	1	0	G2M	.	.	.	.	.	.
UACA	UACA	chr15:70763511-70763511	15	70763511	-	ENSG00000137831	protein_coding	-1.18348	-1.32541	0.141931	-7	2	6	2	G2M	TTTAAA	0.949	-154	TTCCCGC	0.973	-136
TRIM37	TRIM37	chr17:59106905-59106905	17	59106905	-	ENSG00000108395	protein_coding	-0.800592	-0.767298	-0.0332938	-7	3	8	4	n.a.	.	.	.	TTCCCGC	0.931	-42
GATAD2A	GATAD2A	chr19:19385832-19385832	19	19385832	+	ENSG00000167491	protein_coding	-0.337399	-0.456323	0.118923	-7	0	5	3	n.a.	.	.	.	.	.	.
PAFAH1B3	PAFAH1B3	chr19:42302800-42302800	19	42302800	-	ENSG00000079462	protein_coding	-0.626922	-0.773071	0.146149	-7	0	4	1	n.a.	.	.	.	.	.	.
SLC1A4	SLC1A4	chr2:64989360-64989360	2	64989360	+	ENSG00000115902	protein_coding	-2.14244	-2.25224	0.109797	-7	0	4	2	n.a.	.	.	.	.	.	.
HMGXB4	HMGXB4	chr22:35257451-35257451	22	35257451	+	ENSG00000100281	protein_coding	-0.553228	-0.66897	0.115742	-7	1	5	3	n.a.	TTCGAT	0.985	-57	.	.	.
APPL1	APPL1	chr3:57227736-57227736	3	57227736	+	ENSG00000157500	protein_coding	-0.680717	-0.675787	-0.00492966	-7	0	2	2	n.a.	.	.	.	TTCCCGC	0.993	-12
IPO11	IPO11	chr5:62418883-62418883	5	62418883	+	ENSG00000086200	protein_coding	-0.749918	-0.805148	0.0552303	-7	1	5	1	n.a.	TTTGAA	1	-66	.	.	.
PHIP	PHIP	chr6:79078294-79078294	6	79078294	-	ENSG00000146247	protein_coding	-0.542405	-0.409103	-0.133301	-7	2	2	1	G1S	CTTGAA	0.994	98	TTCGCGG	1	-17
BCLAF1	BCLAF1	chr6:136289851-136289851	6	136289851	-	ENSG00000029363	protein_coding	-0.783562	-0.907274	0.123713	-7	1	5	0	CC	.	.	.	.	.	.
NBN	NBN	chr8:89984671-89984671	8	89984671	-	ENSG00000104320	protein_coding	-0.935866	-1.08594	0.150073	-7	1	3	2	n.a.	.	.	.	.	.	.
ODF2	ODF2	chr9:128456005-128456005	9	128456005	+	ENSG00000136811	protein_coding	-0.769012	-0.724842	-0.0441703	-7	0	6	1	CC	TTTGAA	1	74	.	.	.
SRSF10	SRSF10	chr1:23980463-23980463	1	23980463	-	ENSG00000188529	protein_coding	-0.880541	-0.987635	0.107094	-7	0	5	5	n.a.	.	.	.	TTCCCGC	0.986	23
MEX3D	MEX3D	chr19:1568058-1568058	19	1568058	-	ENSG00000181588	protein_coding	-0.624412	-0.660998	0.0365864	-7	0	2	1	n.a.	.	.	.	.	.	.
PAXIP1	PAXIP1	chr7:155002972-155002972	7	155002972	-	ENSG00000157212	protein_coding	-0.626614	-0.685806	0.0591923	-7	1	2	1	G1S	.	.	.	.	.	.
FAM76B	NA	chr11:95790396-95790396	11	95790396	-	ENSG00000077458	protein_coding	-0.632264	-0.513906	-0.118358	-6	0	9	5	n.a.	.	.	.	TTCGCGC	0.951	-150
CCDC34	NA	chr11:27363215-27363215	11	27363215	-	ENSG00000109881	protein_coding	-0.211339	0.325859	-0.537198	-6	3	9	3	n.a.	TTTGAA	0.989	35	TTGGCGG	1	42
CENPS	NA	chr1:10430433-10430433	1	10430433	+	ENSG00000175279	protein_coding	-1.01383	-0.97777	-0.0360629	-6	2	8	4	n.a.	.	.	.	.	.	.
CENPX	NA	chr17:82022930-82022930	17	82022930	-	ENSG00000169689	protein_coding	-0.925793	-1.105	0.179212	-6	0	5	1	n.a.	.	.	.	.	.	.
HSPE1	NA	chr2:197500140-197500140	2	197500140	+	ENSG00000115541	protein_coding	-0.764327	-0.875214	0.110887	-6	6	5	4	n.a.	.	.	.	TTCCCGG	0.968	56
THAP12	NA	chr11:76381132-76381132	11	76381132	-	ENSG00000137492	protein_coding	-0.612098	-0.657954	0.0458558	-6	0	5	2	n.a.	.	.	.	.	.	.
ELP5	NA	chr17:7252201-7252201	17	7252201	+	ENSG00000170291	protein_coding	-0.413587	-0.575927	0.162339	-6	2	5	3	n.a.	.	.	.	.	.	.
ZBTB14	NA	chr18:5297053-5297053	18	5297053	-	ENSG00000198081	protein_coding	-0.874005	-1.103	0.228996	-6	0	4	3	G1S	.	.	.	.	.	.
NT5C3A	NA	chr7:33062797-33062797	7	33062797	-	ENSG00000122643	protein_coding	-0.829038	-0.944137	0.115098	-6	1	4	1	n.a.	.	.	.	.	.	.
CEP83	NA	chr12:94459988-94459988	12	94459988	-	ENSG00000173588	protein_coding	-0.518005	-0.630743	0.112738	-6	0	4	1	CC	.	.	.	.	.	.
CRYBG1	NA	chr6:106360717-106360717	6	106360717	+	ENSG00000112297	protein_coding	-0.411921	-0.463598	0.0516769	-6	0	4	0	n.a.	.	.	.	.	.	.
TCAF1	NA	chr7:143902198-143902198	7	143902198	-	ENSG00000198420	protein_coding	-0.956892	-1.09095	0.134055	-6	3	3	3	n.a.	.	.	.	.	.	.
LRRC58	NA	chr3:120349354-120349354	3	120349354	-	ENSG00000163428	protein_coding	-0.714847	-0.858088	0.143241	-6	0	3	2	n.a.	.	.	.	.	.	.
MRGBP	NA	chr20:62796473-62796473	20	62796473	+	ENSG00000101189	protein_coding	-0.548115	-0.535191	-0.0129244	-6	0	3	0	n.a.	.	.	.	.	.	.
PUM3	NA	chr9:2844095-2844095	9	2844095	-	ENSG00000080608	protein_coding	-0.419127	-0.66599	0.246863	-6	1	3	2	n.a.	.	.	.	.	.	.
RIBC2	NA	chr22:45413693-45413693	22	45413693	+	ENSG00000128408	protein_coding	-3.68998	-4.57221	0.882225	-6	0	2	5	G1S	CTTGAA	0.998	-163	TTCCCGC	0.969	-67
BEND3	NA	chr6:107115515-107115515	6	107115515	-	ENSG00000178409	protein_coding	-0.801407	-0.998033	0.196625	-6	0	2	3	n.a.	.	.	.	TTCGCGG	0.96	54
EMC8	NA	chr16:85799555-85799555	16	85799555	-	ENSG00000131148	protein_coding	-0.409731	-0.413066	0.00333482	-6	2	2	0	n.a.	.	.	.	.	.	.
MTFP1	NA	chr22:30425768-30425768	22	30425768	+	ENSG00000242114	protein_coding	-0.587663	-0.37217	-0.215493	-6	1	2	2	n.a.	.	.	.	.	.	.
TWNK	NA	chr10:100987543-100987543	10	100987543	+	ENSG00000107815	protein_coding	0.0530457	-0.134886	0.187932	-6	1	2	1	CC	.	.	.	.	.	.
PRELID3A	NA	chr18:12407929-12407929	18	12407929	+	ENSG00000141391	protein_coding	-0.714267	-0.736283	0.0220162	-6	0	2	3	n.a.	.	.	.	TTGCCGC	0.801	81
C20orf27	NA	chr20:3767753-3767753	20	3767753	-	ENSG00000101220	protein_coding	-0.457835	-0.531199	0.0733642	-6	2	2	0	n.a.	.	.	.	.	.	.
CCDC12	NA	chr3:46982082-46982082	3	46982082	-	ENSG00000160799	protein_coding	-0.4952	-0.531955	0.0367552	-6	1	2	1	n.a.	.	.	.	.	.	.
ZNF22	NA	chr10:45000923-45000923	10	45000923	+	ENSG00000165512	protein_coding	-0.480723	-0.529057	0.0483343	-6	0	2	0	CC	.	.	.	.	.	.
FBXO17	NA	chr19:38975742-38975742	19	38975742	-	ENSG00000269190	protein_coding	-0.94817	-0.997709	0.0495389	-6	1	1	0	n.a.	.	.	.	.	.	.
MFSD14B	NA	chr9:94374519-94374519	9	94374519	+	ENSG00000148110	protein_coding	-0.441399	-0.409685	-0.0317133	-6	0	1	0	n.a.	.	.	.	.	.	.
GPAT3	NA	chr4:83535914-83535914	4	83535914	+	ENSG00000138678	protein_coding	-0.987613	-1.41164	0.424027	-6	1	1	2	n.a.	.	.	.	TTCCCGG	0.887	145
C11orf49	NA	chr11:46936689-46936689	11	46936689	+	ENSG00000149179	protein_coding	-0.43929	-0.523743	0.0844535	-6	3	1	0	n.a.	.	.	.	.	.	.
FAM72B	NA	chr1:121184318-121184318	1	121184318	-	ENSG00000188610	protein_coding	-2.61487	-1.31567	-1.29921	-6	0	0	1	G2M	TTTGAA	0.996	-38	.	.	.
CLIC4	CLIC4	chr1:24745268-24745268	1	24745268	+	ENSG00000169504	protein_coding	-0.816059	-0.940878	0.124819	-6	0	4	3	n.a.	.	.	.	.	.	.
HMGN2	HMGN2	chr1:26472410-26472410	1	26472410	+	ENSG00000198830	protein_coding	-1.75851	-1.64649	-0.112024	-6	0	5	4	n.a.	TTTAAA	1	-23	TTGGCGG	0.998	-189
NUDC	NUDC	chr1:26921732-26921732	1	26921732	+	ENSG00000090273	protein_coding	-0.581438	-0.719879	0.138441	-6	0	4	2	n.a.	.	.	.	TTCCCGC	0.859	-47
ZNF684	ZNF684	chr1:40531560-40531560	1	40531560	+	ENSG00000117010	protein_coding	-0.635932	-0.394291	-0.241642	-6	0	9	1	n.a.	.	.	.	.	.	.
EIF2B3	EIF2B3	chr1:44986689-44986689	1	44986689	-	ENSG00000070785	protein_coding	-0.418256	-0.690799	0.272543	-6	2	1	0	n.a.	.	.	.	.	.	.
MUTYH	MUTYH	chr1:45340115-45340115	1	45340115	-	ENSG00000132781	protein_coding	-0.847852	-0.832054	-0.0157975	-6	3	8	3	n.a.	.	.	.	.	.	.
LMO4	LMO4	chr1:87328467-87328467	1	87328467	+	ENSG00000143013	protein_coding	-0.799416	-0.971048	0.171632	-6	1	3	1	G1S	.	.	.	.	.	.
EXTL2	EXTL2	chr1:100894862-100894862	1	100894862	-	ENSG00000162694	protein_coding	-0.613708	-0.817284	0.203576	-6	0	0	1	n.a.	TTTGTA	1	-49	.	.	.
DDX20	DDX20	chr1:111755567-111755567	1	111755567	+	ENSG00000064703	protein_coding	-0.547526	-0.484912	-0.062614	-6	4	7	3	n.a.	.	.	.	.	.	.
MEX3A	MEX3A	chr1:156081998-156081998	1	156081998	-	ENSG00000254726	protein_coding	-0.953513	-0.880694	-0.072819	-6	0	1	1	n.a.	.	.	.	.	.	.
NES	NES	chr1:156677397-156677397	1	156677397	-	ENSG00000132688	protein_coding	-2.13947	-1.63532	-0.504151	-6	1	3	2	n.a.	.	.	.	.	.	.
TOR1AIP1	TOR1AIP1	chr1:179882284-179882284	1	179882284	+	ENSG00000143337	protein_coding	-0.477583	-0.678947	0.201364	-6	6	5	3	n.a.	.	.	.	.	.	.
RNF2	RNF2	chr1:185045418-185045418	1	185045418	+	ENSG00000121481	protein_coding	-0.572979	-0.671598	0.0986192	-6	1	4	2	n.a.	.	.	.	TTCCCGC	0.986	29
IPO9	IPO9	chr1:201829159-201829159	1	201829159	+	ENSG00000198700	protein_coding	-0.941344	-0.972278	0.0309338	-6	0	3	3	n.a.	.	.	.	TTCGCGG	0.999	-29
KCTD3	KCTD3	chr1:215567391-215567391	1	215567391	+	ENSG00000136636	protein_coding	-0.849441	-0.922086	0.0726443	-6	3	3	1	n.a.	.	.	.	.	.	.
ZNF496	ZNF496	chr1:247331743-247331743	1	247331743	-	ENSG00000162714	protein_coding	-0.443488	-0.49304	0.0495519	-6	0	1	1	n.a.	.	.	.	.	.	.
PFKP	PFKP	chr10:3067519-3067519	10	3067519	+	ENSG00000067057	protein_coding	-0.441103	-0.607561	0.166459	-6	0	1	1	n.a.	.	.	.	TTGGCGC	0.996	-43
DHTKD1	DHTKD1	chr10:12068934-12068934	10	12068934	+	ENSG00000181192	protein_coding	-0.757106	-0.750339	-0.00676668	-6	1	5	2	n.a.	.	.	.	.	.	.
WAC	WAC	chr10:28533491-28533491	10	28533491	+	ENSG00000095787	protein_coding	-0.465546	-0.567562	0.102015	-6	0	3	1	n.a.	.	.	.	.	.	.
PGAP2	PGAP2	chr11:3808535-3808535	11	3808535	+	ENSG00000148985	protein_coding	-0.0717484	-0.170312	0.0985633	-6	1	4	2	n.a.	.	.	.	.	.	.
CAPRIN1	CAPRIN1	chr11:34051682-34051682	11	34051682	+	ENSG00000135387	protein_coding	-0.483734	-0.548395	0.0646604	-6	1	2	3	n.a.	.	.	.	TTCGCGC	0.973	-65
NAT10	NAT10	chr11:34105563-34105563	11	34105563	+	ENSG00000135372	protein_coding	-0.36748	-0.507661	0.140181	-6	1	0	0	n.a.	.	.	.	.	.	.
SLC43A3	SLC43A3	chr11:57427580-57427580	11	57427580	-	ENSG00000134802	protein_coding	-1.44036	-1.19944	-0.240921	-6	0	2	0	G2M	.	.	.	.	.	.
ASRGL1	ASRGL1	chr11:62337301-62337301	11	62337301	+	ENSG00000162174	protein_coding	-1.0052	-1.10124	0.0960364	-6	0	1	0	n.a.	.	.	.	.	.	.
SLC3A2	SLC3A2	chr11:62856011-62856011	11	62856011	+	ENSG00000168003	protein_coding	-0.61318	-0.914845	0.301665	-6	3	8	5	n.a.	.	.	.	TTCGCGC	0.901	53
SF1	SF1	chr11:64778466-64778466	11	64778466	-	ENSG00000168066	protein_coding	-0.54407	-0.639581	0.0955118	-6	1	3	3	G1S	.	.	.	TTGGCGG	0.945	-181
NARS2	NARS2	chr11:78574864-78574864	11	78574864	-	ENSG00000137513	protein_coding	-0.486521	-0.594133	0.107612	-6	0	1	0	n.a.	.	.	.	.	.	.
MTMR2	MTMR2	chr11:95924207-95924207	11	95924207	-	ENSG00000087053	protein_coding	-0.763802	-0.901693	0.13789	-6	0	2	0	n.a.	.	.	.	.	.	.
NRGN	NRGN	chr11:124739932-124739932	11	124739932	+	ENSG00000154146	protein_coding	-3.15471	-2.7738	-0.380903	-6	0	5	2	n.a.	.	.	.	.	.	.
EMG1	EMG1	chr12:6970780-6970780	12	6970780	+	ENSG00000126749	protein_coding	-0.601087	-0.640654	0.0395662	-6	2	4	1	n.a.	TTTGAA	1	59	.	.	.
MGST1	MGST1	chr12:16347644-16347644	12	16347644	+	ENSG00000008394	protein_coding	-0.901528	-0.983486	0.0819584	-6	0	1	0	n.a.	.	.	.	.	.	.
SLC38A1	SLC38A1	chr12:46269425-46269425	12	46269425	-	ENSG00000111371	protein_coding	-0.786685	-0.999336	0.21265	-6	2	4	2	G2M	.	.	.	.	.	.
CAND1	CAND1	chr12:67269280-67269280	12	67269280	+	ENSG00000111530	protein_coding	-0.827997	-0.925278	0.0972806	-6	1	5	1	n.a.	.	.	.	.	.	.
CPSF6	CPSF6	chr12:69239536-69239536	12	69239536	+	ENSG00000111605	protein_coding	-0.625956	-0.71721	0.0912543	-6	0	2	2	n.a.	.	.	.	.	.	.
TMEM19	TMEM19	chr12:71686097-71686097	12	71686097	+	ENSG00000139291	protein_coding	-0.660297	-0.510297	-0.15	-6	1	0	0	n.a.	.	.	.	.	.	.
IFT81	IFT81	chr12:110124334-110124334	12	110124334	+	ENSG00000122970	protein_coding	-0.873942	-0.836931	-0.0370111	-6	0	1	0	n.a.	TTTGAG	1	104	.	.	.
C12orf65	C12orf65	chr12:123233296-123233296	12	123233296	+	ENSG00000130921	protein_coding	-0.730579	-0.865558	0.134979	-6	1	5	2	n.a.	.	.	.	.	.	.
XPO4	XPO4	chr13:20902774-20902774	13	20902774	-	ENSG00000132953	protein_coding	-0.531947	-0.601859	0.0699123	-6	0	3	2	CC	.	.	.	.	.	.
KATNAL1	KATNAL1	chr13:30307026-30307026	13	30307026	-	ENSG00000102781	protein_coding	-0.735377	-0.88897	0.153593	-6	0	3	2	G1S	TTTGTA	1	-52	.	.	.
KPNA3	KPNA3	chr13:49792921-49792921	13	49792921	-	ENSG00000102753	protein_coding	-0.536455	-0.76083	0.224375	-6	1	4	2	n.a.	.	.	.	.	.	.
KDELC1	NA	chr13:102799054-102799054	13	102799054	-	ENSG00000134901	protein_coding	-0.709853	-0.673064	-0.0367897	-6	0	1	1	G1S	.	.	.	.	.	.
NIN	NIN	chr14:50831121-50831121	14	50831121	-	ENSG00000100503	protein_coding	-0.683865	-0.833928	0.150064	-6	2	1	1	n.a.	.	.	.	.	.	.
GNPNAT1	GNPNAT1	chr14:52791668-52791668	14	52791668	-	ENSG00000100522	protein_coding	-0.529254	-0.690837	0.161583	-6	1	2	2	CC	.	.	.	TTGGCGC	0.998	79
RBM25	RBM25	chr14:73058512-73058512	14	73058512	+	ENSG00000119707	protein_coding	-0.448802	-0.558814	0.110012	-6	3	3	0	n.a.	TTTGAT	1	-156	.	.	.
JDP2	JDP2	chr14:75432133-75432133	14	75432133	+	ENSG00000140044	protein_coding	-1.40892	-1.44772	0.038801	-6	0	1	2	n.a.	.	.	.	.	.	.
XRCC3	XRCC3	chr14:103715486-103715486	14	103715486	-	ENSG00000126215	protein_coding	-2.20114	-1.31598	-0.885163	-6	0	5	2	n.a.	.	.	.	.	.	.
SIVA1	SIVA1	chr14:104753132-104753132	14	104753132	+	ENSG00000184990	protein_coding	-0.933879	-0.821189	-0.112691	-6	1	5	5	G1S	.	.	.	TTCCCGC	0.856	-175
INO80	INO80	chr15:41116142-41116142	15	41116142	-	ENSG00000128908	protein_coding	-0.431001	-0.594635	0.163634	-6	0	1	3	n.a.	.	.	.	.	.	.
NEDD4	NEDD4	chr15:55917131-55917131	15	55917131	-	ENSG00000069869	protein_coding	-1.13827	-1.57702	0.438749	-6	1	3	3	n.a.	TTTGAG	0.994	-13	.	.	.
THOC6	THOC6	chr16:3024030-3024030	16	3024030	+	ENSG00000131652	protein_coding	-0.711594	-0.702916	-0.00867861	-6	5	3	0	n.a.	.	.	.	.	.	.
CTCF	CTCF	chr16:67562406-67562406	16	67562406	+	ENSG00000102974	protein_coding	-0.729773	-0.762844	0.0330713	-6	0	5	3	G2M	TTTGAA	1	-26	TTGGCGC	1	-18
MLKL	MLKL	chr16:74700891-74700891	16	74700891	-	ENSG00000168404	protein_coding	-0.680859	-0.730449	0.0495901	-6	0	1	1	n.a.	.	.	.	.	.	.
MPHOSPH6	MPHOSPH6	chr16:82170224-82170224	16	82170224	-	ENSG00000135698	protein_coding	-0.480107	-0.593504	0.113397	-6	0	3	1	n.a.	.	.	.	.	.	.
SRR	SRR	chr17:2303953-2303953	17	2303953	+	ENSG00000167720	protein_coding	-1.88292	-1.85798	-0.0249403	-6	2	1	2	G1S	.	.	.	.	.	.
TSR1	TSR1	chr17:2337384-2337384	17	2337384	-	ENSG00000167721	protein_coding	-0.377452	-0.560744	0.183293	-6	0	1	3	n.a.	.	.	.	TTCGCGC	0.998	54
PAFAH1B1	PAFAH1B1	chr17:2593628-2593628	17	2593628	+	ENSG00000007168	protein_coding	-0.441797	-0.567864	0.126066	-6	0	1	1	G2M	.	.	.	.	.	.
CNTROB	CNTROB	chr17:7932123-7932123	17	7932123	+	ENSG00000170037	protein_coding	-0.63072	-0.692583	0.0618631	-6	0	4	1	G2M	TTTGAG	0.904	109	.	.	.
ZNF207	ZNF207	chr17:32350137-32350137	17	32350137	+	ENSG00000010244	protein_coding	-0.479512	-0.498057	0.0185447	-6	0	4	1	G2M	.	.	.	.	.	.
VEZF1	VEZF1	chr17:57988254-57988254	17	57988254	-	ENSG00000136451	protein_coding	-0.132256	-0.119169	-0.0130869	-6	0	0	1	G2M	.	.	.	TTGCCGC	0.906	44
MKS1	MKS1	chr17:58219305-58219305	17	58219305	-	ENSG00000011143	protein_coding	-0.608859	-0.649844	0.0409847	-6	1	2	0	n.a.	.	.	.	.	.	.
AXIN2	AXIN2	chr17:65561622-65561622	17	65561622	-	ENSG00000168646	protein_coding	-1.44425	-1.28577	-0.158484	-6	1	2	1	n.a.	TTTGAT	1	49	TTGGCGC	1	-16
PRKCA	PRKCA	chr17:66302807-66302807	17	66302807	+	ENSG00000154229	protein_coding	-0.602771	-0.806579	0.203808	-6	0	0	1	CC	CTTGAA	0.998	179	.	.	.
PYCR1	PYCR1	chr17:81937092-81937092	17	81937092	-	ENSG00000183010	protein_coding	-0.393677	-0.556919	0.163242	-6	0	2	0	n.a.	.	.	.	.	.	.
TAF4B	TAF4B	chr18:26226444-26226444	18	26226444	+	ENSG00000141384	protein_coding	-0.399236	-0.594264	0.195028	-6	1	3	0	n.a.	.	.	.	.	.	.
RBFA	RBFA	chr18:80034345-80034345	18	80034345	+	ENSG00000101546	protein_coding	-0.457999	-0.636826	0.178827	-6	0	2	2	n.a.	.	.	.	.	.	.
POLRMT	POLRMT	chr19:633568-633568	19	633568	-	ENSG00000099821	protein_coding	-0.0475863	-0.143666	0.0960795	-6	0	3	2	n.a.	.	.	.	.	.	.
DAZAP1	DAZAP1	chr19:1407584-1407584	19	1407584	+	ENSG00000071626	protein_coding	-0.509083	-0.625186	0.116103	-6	1	3	2	n.a.	.	.	.	TTGGCGC	0.998	14
TIMM44	TIMM44	chr19:7943823-7943823	19	7943823	-	ENSG00000104980	protein_coding	-0.41657	-0.573368	0.156798	-6	1	2	1	n.a.	.	.	.	.	.	.
CD320	CD320	chr19:8308356-8308356	19	8308356	-	ENSG00000167775	protein_coding	-0.650995	-0.772105	0.12111	-6	0	3	1	n.a.	.	.	.	.	.	.
SMARCA4	SMARCA4	chr19:10960921-10960921	19	10960921	+	ENSG00000127616	protein_coding	-0.426976	-0.586717	0.159741	-6	1	2	1	n.a.	.	.	.	.	.	.
ILVBL	ILVBL	chr19:15125766-15125766	19	15125766	-	ENSG00000105135	protein_coding	-0.528506	-0.583285	0.0547787	-6	1	2	0	n.a.	.	.	.	.	.	.
CCNE1	CCNE1	chr19:29811993-29811993	19	29811993	+	ENSG00000105173	protein_coding	-0.791841	-0.650448	-0.141394	-6	0	4	2	G1S	TTTAAA	1	-30	.	.	.
ARHGAP33	ARHGAP33	chr19:35775514-35775514	19	35775514	+	ENSG00000004777	protein_coding	-1.95955	-2.17897	0.219417	-6	0	2	0	n.a.	.	.	.	.	.	.
DPF1	DPF1	chr19:38224250-38224250	19	38224250	-	ENSG00000011332	protein_coding	-0.87849	-0.768888	-0.109603	-6	0	2	2	n.a.	.	.	.	TTCCCGG	1	19
XRCC1	XRCC1	chr19:43575578-43575578	19	43575578	-	ENSG00000073050	protein_coding	-1.18262	-0.843756	-0.338867	-6	0	7	3	n.a.	TTTGAA	1	-16	.	.	.
GRWD1	GRWD1	chr19:48445772-48445772	19	48445772	+	ENSG00000105447	protein_coding	-0.434641	-0.520257	0.0856154	-6	1	7	0	n.a.	.	.	.	.	.	.
ROCK2	ROCK2	chr2:11344585-11344585	2	11344585	-	ENSG00000134318	protein_coding	-0.89697	-1.00223	0.105256	-6	1	1	3	n.a.	.	.	.	TTCGCGC	0.988	187
CAD	CAD	chr2:27217389-27217389	2	27217389	+	ENSG00000084774	protein_coding	-0.507101	-0.669568	0.162467	-6	1	4	4	n.a.	.	.	.	.	.	.
CEBPZ	CEBPZ	chr2:37231597-37231597	2	37231597	-	ENSG00000115816	protein_coding	-0.703665	-0.889686	0.186021	-6	1	2	2	n.a.	.	.	.	.	.	.
EML4	EML4	chr2:42169349-42169349	2	42169349	+	ENSG00000143924	protein_coding	-0.785006	-0.93104	0.146034	-6	1	2	0	n.a.	.	.	.	.	.	.
ALMS1	ALMS1	chr2:73385757-73385757	2	73385757	+	ENSG00000116127	protein_coding	-1.45661	-1.8359	0.379289	-6	1	4	2	n.a.	.	.	.	.	.	.
KCMF1	KCMF1	chr2:84971107-84971107	2	84971107	+	ENSG00000176407	protein_coding	-0.312438	-0.445389	0.132951	-6	1	2	3	n.a.	.	.	.	.	.	.
DDX18	DDX18	chr2:117814678-117814678	2	117814678	+	ENSG00000088205	protein_coding	-0.402496	-0.568873	0.166377	-6	3	3	1	n.a.	.	.	.	.	.	.
GPD2	GPD2	chr2:156436387-156436387	2	156436387	+	ENSG00000115159	protein_coding	-0.611079	-0.57092	-0.0401592	-6	0	7	4	G1S	.	.	.	.	.	.
ACSL3	ACSL3	chr2:222861013-222861013	2	222861013	+	ENSG00000123983	protein_coding	-1.15111	-1.26052	0.109407	-6	0	2	1	G2M	TTCGAT	0.953	-91	.	.	.
LRRFIP1	LRRFIP1	chr2:237692163-237692163	2	237692163	+	ENSG00000124831	protein_coding	-0.449135	-0.616001	0.166866	-6	0	1	0	G2M	.	.	.	.	.	.
TRIB3	TRIB3	chr20:380663-380663	20	380663	+	ENSG00000101255	protein_coding	-0.894106	-1.2633	0.369199	-6	1	0	0	n.a.	.	.	.	.	.	.
ASXL1	ASXL1	chr20:32358343-32358343	20	32358343	+	ENSG00000171456	protein_coding	-0.462342	-0.518621	0.0562785	-6	1	5	3	G2M	TTTGAA	1	-48	TTCCCGC	0.979	105
NCOA5	NCOA5	chr20:46089941-46089941	20	46089941	-	ENSG00000124160	protein_coding	-0.561386	-0.732999	0.171613	-6	1	5	4	G2M	.	.	.	TTCCCGG	0.997	138
CSE1L	CSE1L	chr20:49046300-49046300	20	49046300	+	ENSG00000124207	protein_coding	-0.677548	-0.639395	-0.0381525	-6	3	8	2	G2M	TTTGAA	1	32	TTGCCGG	1	23
CABLES2	CABLES2	chr20:62407283-62407283	20	62407283	-	ENSG00000149679	protein_coding	-0.865754	-0.699825	-0.165928	-6	0	2	1	n.a.	.	.	.	.	.	.
DYRK1A	DYRK1A	chr21:37420298-37420298	21	37420298	+	ENSG00000157540	protein_coding	-0.521982	-0.611238	0.089256	-6	0	5	2	G1S	CTTGAA	1	63	TTGCCGC	1	11
TBRG4	TBRG4	chr22:19756702-19756702	22	19756702	+	ENSG00000136270	protein_coding	-0.347641	-0.44121	0.0935694	-6	2	4	1	n.a.	.	.	.	.	.	.
DGCR8	DGCR8	chr22:20080231-20080231	22	20080231	+	ENSG00000128191	protein_coding	-0.618203	-0.644552	0.0263491	-6	0	4	3	G1S	.	.	.	.	.	.
GNAZ	GNAZ	chr22:23070482-23070482	22	23070482	+	ENSG00000128266	protein_coding	-0.558278	-0.507562	-0.0507155	-6	0	2	0	G1S	.	.	.	.	.	.
PATZ1	PATZ1	chr22:31346263-31346263	22	31346263	-	ENSG00000100105	protein_coding	-0.547774	-0.575732	0.0279582	-6	2	2	2	CC	.	.	.	.	.	.
RRP7A	RRP7A	chr22:42519823-42519823	22	42519823	-	ENSG00000189306	protein_coding	-0.425524	-0.603931	0.178407	-6	0	3	1	n.a.	.	.	.	.	.	.
SLC4A7	SLC4A7	chr3:27456754-27456754	3	27456754	-	ENSG00000033867	protein_coding	-0.94198	-1.30291	0.360925	-6	1	2	2	CC	.	.	.	.	.	.
SMARCC1	SMARCC1	chr3:47781915-47781915	3	47781915	-	ENSG00000173473	protein_coding	-0.506755	-0.701232	0.194477	-6	1	5	2	n.a.	.	.	.	TTCCCGC	0.997	56
CCDC14	CCDC14	chr3:123961408-123961408	3	123961408	-	ENSG00000175455	protein_coding	-0.729058	-0.446601	-0.282457	-6	0	5	2	G1S	.	.	.	.	.	.
MBNL1	MBNL1	chr3:152299404-152299404	3	152299404	+	ENSG00000152601	protein_coding	-0.68893	-0.820431	0.131501	-6	4	1	1	n.a.	CTTGAA	0.983	-102	.	.	.
KPNA4	KPNA4	chr3:160565588-160565588	3	160565588	-	ENSG00000186432	protein_coding	-0.39645	-0.525976	0.129526	-6	2	2	2	CC	.	.	.	TTGCCGC	1	64
ACTL6A	ACTL6A	chr3:179562919-179562919	3	179562919	+	ENSG00000136518	protein_coding	-0.93169	-1.02279	0.0911021	-6	1	7	3	n.a.	.	.	.	.	.	.
OPA1	OPA1	chr3:193593143-193593143	3	193593143	+	ENSG00000198836	protein_coding	-0.509203	-0.611878	0.102675	-6	4	6	1	CC	.	.	.	.	.	.
FGFRL1	FGFRL1	chr4:1011971-1011971	4	1011971	+	ENSG00000127418	protein_coding	-0.401155	-0.619964	0.218809	-6	0	1	0	G1S	.	.	.	.	.	.
GAR1	GAR1	chr4:109815509-109815509	4	109815509	+	ENSG00000109534	protein_coding	-0.511001	-0.574003	0.0630016	-6	0	3	1	CC	.	.	.	.	.	.
CLGN	CLGN	chr4:140427661-140427661	4	140427661	-	ENSG00000153132	protein_coding	1.0248	1.2848	-0.259999	-6	0	1	0	n.a.	.	.	.	.	.	.
ZNF827	ZNF827	chr4:145938455-145938455	4	145938455	-	ENSG00000151612	protein_coding	-0.467633	-0.544497	0.076864	-6	1	2	0	n.a.	TTTGAT	1	1	.	.	.
SAP30	SAP30	chr4:173370941-173370941	4	173370941	+	ENSG00000164105	protein_coding	-1.1854	-1.07445	-0.110952	-6	0	5	2	G2M	.	.	.	.	.	.
PAPD7	NA	chr5:6714604-6714604	5	6714604	+	ENSG00000112941	protein_coding	-0.485476	-0.506057	0.0205805	-6	0	0	0	n.a.	.	.	.	.	.	.
TRIO	TRIO	chr5:14143719-14143719	5	14143719	+	ENSG00000038382	protein_coding	-0.264824	-0.540775	0.275951	-6	2	1	0	CC	.	.	.	.	.	.
PRKAA1	PRKAA1	chr5:40798195-40798195	5	40798195	-	ENSG00000132356	protein_coding	-0.432051	-0.548351	0.1163	-6	0	4	1	G1S	.	.	.	.	.	.
GTF2H2	GTF2H2	chr5:71067670-71067670	5	71067670	-	ENSG00000145736	protein_coding	-0.393522	-0.467785	0.0742634	-6	1	1	0	n.a.	.	.	.	.	.	.
DPYSL3	DPYSL3	chr5:147510056-147510056	5	147510056	-	ENSG00000113657	protein_coding	-1.17503	-1.39462	0.219596	-6	2	0	2	n.a.	.	.	.	TTCGCGC	1	85
SFXN1	SFXN1	chr5:175478510-175478510	5	175478510	+	ENSG00000164466	protein_coding	-0.650041	-0.663186	0.013145	-6	0	2	1	n.a.	.	.	.	.	.	.
RIOK1	RIOK1	chr6:7389828-7389828	6	7389828	+	ENSG00000124784	protein_coding	-0.379092	-0.487489	0.108397	-6	1	3	0	n.a.	.	.	.	.	.	.
ZNF184	ZNF184	chr6:27473118-27473118	6	27473118	-	ENSG00000096654	protein_coding	-0.895243	-1.05214	0.156899	-6	3	4	2	n.a.	.	.	.	.	.	.
HIST1H3H	NA	chr6:27808198-27808198	6	27808198	+	ENSG00000278828	protein_coding	0.699581	0.67112	0.028461	-6	1	6	1	G1S	.	.	.	TTGGCGC	1	52
LSM2	LSM2	chr6:31806984-31806984	6	31806984	-	ENSG00000204392	protein_coding	-0.0483428	-0.0946779	0.0463351	-6	0	3	2	n.a.	.	.	.	.	.	.
SRPK1	SRPK1	chr6:35921180-35921180	6	35921180	-	ENSG00000096063	protein_coding	-0.509496	-0.620527	0.111031	-6	0	2	1	n.a.	.	.	.	.	.	.
TCP1	TCP1	chr6:159789703-159789703	6	159789703	-	ENSG00000120438	protein_coding	-0.69661	-0.751287	0.0546773	-6	1	8	3	n.a.	.	.	.	TTCGCGC	0.852	-79
RNF216	RNF216	chr7:5781730-5781730	7	5781730	-	ENSG00000011275	protein_coding	-0.33776	-0.468413	0.130654	-6	1	1	0	n.a.	.	.	.	.	.	.
TWISTNB	NA	chr7:19709037-19709037	7	19709037	-	ENSG00000105849	protein_coding	-0.712338	-0.890735	0.178397	-6	1	5	2	G2M	.	.	.	.	.	.
GARS	NA	chr7:30594564-30594564	7	30594564	+	ENSG00000106105	protein_coding	-0.627794	-0.841904	0.21411	-6	2	5	1	n.a.	.	.	.	.	.	.
ZNF107	ZNF107	chr7:64666132-64666132	7	64666132	+	ENSG00000196247	protein_coding	-1.18932	-0.478245	-0.711079	-6	0	5	0	n.a.	.	.	.	.	.	.
GTF2IRD1	GTF2IRD1	chr7:74453789-74453789	7	74453789	+	ENSG00000006704	protein_coding	-0.928173	-0.891904	-0.0362687	-6	0	1	1	n.a.	.	.	.	.	.	.
PPP1R9A	PPP1R9A	chr7:94909897-94909897	7	94909897	+	ENSG00000158528	protein_coding	-0.45537	-0.652327	0.196958	-6	0	0	0	n.a.	TTTGAA	1	19	.	.	.
PRKAR2B	PRKAR2B	chr7:107044732-107044732	7	107044732	+	ENSG00000005249	protein_coding	-1.57224	-1.88835	0.316115	-6	0	1	1	n.a.	.	.	.	.	.	.
POT1	POT1	chr7:124929983-124929983	7	124929983	-	ENSG00000128513	protein_coding	-0.783438	-1.04878	0.265345	-6	0	3	3	n.a.	.	.	.	.	.	.
TTC26	TTC26	chr7:139133743-139133743	7	139133743	+	ENSG00000105948	protein_coding	-0.922643	-1.01234	0.0896955	-6	0	2	0	n.a.	.	.	.	.	.	.
XPO7	XPO7	chr8:21919668-21919668	8	21919668	+	ENSG00000130227	protein_coding	-0.586946	-0.651388	0.0644423	-6	0	3	1	n.a.	.	.	.	.	.	.
ZNF395	ZNF395	chr8:28386460-28386460	8	28386460	-	ENSG00000186918	protein_coding	-0.534011	-0.592501	0.0584903	-6	0	0	1	G1S	CTTGAA	1	2	.	.	.
EIF4EBP1	EIF4EBP1	chr8:38030501-38030501	8	38030501	+	ENSG00000187840	protein_coding	-0.600539	-0.819595	0.219057	-6	0	2	1	n.a.	.	.	.	.	.	.
MRPL15	MRPL15	chr8:54135220-54135220	8	54135220	+	ENSG00000137547	protein_coding	-0.456988	-0.58434	0.127352	-6	0	3	1	n.a.	.	.	.	.	.	.
FABP5	FABP5	chr8:81280482-81280482	8	81280482	+	ENSG00000164687	protein_coding	-0.995986	-1.18204	0.186052	-6	1	1	1	n.a.	TTTGAT	0.989	168	.	.	.
MTDH	MTDH	chr8:97644178-97644178	8	97644178	+	ENSG00000147649	protein_coding	-0.42956	-0.62242	0.19286	-6	0	2	2	G2M	.	.	.	.	.	.
AZIN1	AZIN1	chr8:102864169-102864169	8	102864169	-	ENSG00000155096	protein_coding	-0.733692	-0.871186	0.137494	-6	2	5	3	n.a.	.	.	.	.	.	.
PTAR1	PTAR1	chr9:69759960-69759960	9	69759960	-	ENSG00000188647	protein_coding	-0.392553	-0.592382	0.199828	-6	0	2	2	G1S	.	.	.	TTGGCGG	0.922	20
MID1	NA	chrX:10833690-10833690	X	10833690	-	ENSG00000101871	protein_coding	0.0345429	0.0598408	-0.0252979	-6	1	0	1	G2M	TAGGAA	0.992	-165	TTGGCGG	0.949	-94
SCML2	NA	chrX:18354724-18354724	X	18354724	-	ENSG00000102098	protein_coding	-0.86544	-0.833557	-0.0318826	-6	0	1	1	n.a.	TTTGAG	1	48	.	.	.
ZMYM3	NA	chrX:71254188-71254188	X	71254188	-	ENSG00000147130	protein_coding	-0.627479	-0.761261	0.133782	-6	0	0	2	n.a.	TTTAAA	1	50	.	.	.
UPF3B	NA	chrX:119853028-119853028	X	119853028	-	ENSG00000125351	protein_coding	-0.597332	-0.710991	0.113659	-6	0	3	1	n.a.	.	.	.	.	.	.
HPRT1	NA	chrX:134460144-134460144	X	134460144	+	ENSG00000165704	protein_coding	-1.06371	-1.37732	0.313611	-6	0	3	2	n.a.	.	.	.	.	.	.
HAUS7	NA	chrX:153471145-153471145	X	153471145	-	ENSG00000213397	protein_coding	-0.781614	-0.579013	-0.2026	-6	0	5	1	n.a.	.	.	.	.	.	.
VANGL1	VANGL1	chr1:115641952-115641952	1	115641952	+	ENSG00000173218	protein_coding	-0.596421	-0.49902	-0.0974011	-6	1	2	1	G2M	.	.	.	.	.	.
GOT1	GOT1	chr10:99430773-99430773	10	99430773	-	ENSG00000120053	protein_coding	-0.482715	-0.588087	0.105372	-6	1	1	1	G2M	.	.	.	.	.	.
PATL1	PATL1	chr11:59669038-59669038	11	59669038	-	ENSG00000166889	protein_coding	-0.83631	-0.825625	-0.0106848	-6	1	4	3	n.a.	.	.	.	TTCCCGC	1	-105
TBC1D4	TBC1D4	chr13:75482114-75482114	13	75482114	-	ENSG00000136111	protein_coding	-0.496364	-0.569352	0.0729882	-6	1	1	2	n.a.	.	.	.	.	.	.
GPR180	GPR180	chr13:94601849-94601849	13	94601849	+	ENSG00000152749	protein_coding	-0.745368	-0.75438	0.00901246	-6	0	4	5	n.a.	.	.	.	TTCCCGC	1	-152
LRR1	LRR1	chr14:49598696-49598696	14	49598696	+	ENSG00000165501	protein_coding	-1.42801	-1.04588	-0.382131	-6	1	8	5	n.a.	.	.	.	.	.	.
TCF12	TCF12	chr15:56918634-56918634	15	56918634	+	ENSG00000140262	protein_coding	-0.475877	-0.509266	0.033389	-6	1	1	0	n.a.	.	.	.	.	.	.
TLE3	TLE3	chr15:70097917-70097917	15	70097917	-	ENSG00000140332	protein_coding	-0.465726	-0.459249	-0.00647697	-6	4	0	2	G1S	.	.	.	.	.	.
SLC25A10	SLC25A10	chr17:81712340-81712340	17	81712340	+	ENSG00000183048	protein_coding	-0.708605	-0.507883	-0.200722	-6	0	3	0	n.a.	TTTGAA	0.916	-19	.	.	.
MUM1	NA	chr19:1354976-1354976	19	1354976	+	ENSG00000160953	protein_coding	-0.422296	-0.433254	0.0109582	-6	0	2	2	n.a.	.	.	.	.	.	.
GALNT14	GALNT14	chr2:31138726-31138726	2	31138726	-	ENSG00000158089	protein_coding	-0.734893	-0.925434	0.190541	-6	1	0	1	n.a.	.	.	.	.	.	.
SUN2	SUN2	chr22:38756019-38756019	22	38756019	-	ENSG00000100242	protein_coding	-0.593044	-0.531124	-0.0619193	-6	1	2	1	CC	TTTGAA	0.997	-85	.	.	.
PBRM1	PBRM1	chr3:52679723-52679723	3	52679723	-	ENSG00000163939	protein_coding	-0.445406	-0.622159	0.176753	-6	0	5	1	n.a.	.	.	.	.	.	.
KIF4B	KIF4B	chr5:155013699-155013699	5	155013699	+	ENSG00000226650	protein_coding	-3.09787	-1.61056	-1.48731	-6	0	2	1	n.a.	.	.	.	TTGGCGG	0.999	67
MAP3K5	MAP3K5	chr6:136792518-136792518	6	136792518	-	ENSG00000197442	protein_coding	-0.73646	-0.978297	0.241837	-6	1	3	3	G1S	.	.	.	TTCCCGC	0.997	83
ZNF92	ZNF92	chr7:65373854-65373854	7	65373854	+	ENSG00000146757	protein_coding	-1.14742	-0.462111	-0.685309	-6	0	5	0	n.a.	.	.	.	.	.	.
TMEM38B	TMEM38B	chr9:105694543-105694543	9	105694543	+	ENSG00000095209	protein_coding	-0.774868	-0.929386	0.154517	-6	0	2	2	n.a.	.	.	.	.	.	.
TXLNG	NA	chrX:16786431-16786431	X	16786431	+	ENSG00000086712	protein_coding	-0.569672	-0.680818	0.111146	-6	1	2	1	n.a.	.	.	.	.	.	.
HDAC1	HDAC1	chr1:32292106-32292106	1	32292106	+	ENSG00000116478	protein_coding	-0.465621	-0.521409	0.0557877	-6	0	3	0	n.a.	.	.	.	.	.	.
STAMBPL1	STAMBPL1	chr10:88880268-88880268	10	88880268	+	ENSG00000138134	protein_coding	-1.16691	-1.67571	0.508804	-6	0	1	2	G2M	.	.	.	.	.	.
STIP1	STIP1	chr11:64186114-64186114	11	64186114	+	ENSG00000168439	protein_coding	-0.559219	-0.68437	0.125151	-6	1	4	1	n.a.	TTCGAT	0.997	114	.	.	.
DLAT	DLAT	chr11:112024813-112024813	11	112024813	+	ENSG00000150768	protein_coding	-0.677965	-0.854481	0.176516	-6	0	1	1	n.a.	.	.	.	.	.	.
STX2	STX2	chr12:130839266-130839266	12	130839266	-	ENSG00000111450	protein_coding	-0.948559	-1.13251	0.183953	-6	1	0	1	G1S	.	.	.	.	.	.
CHTF18	CHTF18	chr16:788621-788621	16	788621	+	ENSG00000127586	protein_coding	-1.35419	-0.393409	-0.960777	-6	1	5	1	n.a.	.	.	.	TTCGCGG	0.99	118
FUS	FUS	chr16:31180109-31180109	16	31180109	+	ENSG00000089280	protein_coding	-0.767798	-0.816967	0.0491682	-6	1	7	4	n.a.	TTTGAG	1	116	.	.	.
LDLR	LDLR	chr19:11089361-11089361	19	11089361	+	ENSG00000130164	protein_coding	-0.52525	-0.57356	0.0483091	-6	0	4	1	G2M	TTTGAA	0.942	23	.	.	.
RAB8A	RAB8A	chr19:16111679-16111679	19	16111679	+	ENSG00000167461	protein_coding	-0.528486	-0.530663	0.00217608	-6	1	5	5	n.a.	TTTGAA	0.961	-53	.	.	.
XYLB	XYLB	chr3:38346759-38346759	3	38346759	+	ENSG00000093217	protein_coding	-0.845603	-1.05328	0.207675	-6	0	3	2	n.a.	.	.	.	.	.	.
LETM1	LETM1	chr4:1856247-1856247	4	1856247	-	ENSG00000168924	protein_coding	-0.0953655	-0.179764	0.0843984	-6	1	3	0	n.a.	.	.	.	.	.	.
GRPEL2	GRPEL2	chr5:149345413-149345413	5	149345413	+	ENSG00000164284	protein_coding	-0.544781	-0.67342	0.128639	-6	1	4	3	G1S	.	.	.	.	.	.
DAXX	DAXX	chr6:33323016-33323016	6	33323016	-	ENSG00000204209	protein_coding	-0.474161	-0.472433	-0.00172767	-6	0	2	0	G2M	.	.	.	.	.	.
SRSF3	SRSF3	chr6:36594312-36594312	6	36594312	+	ENSG00000112081	protein_coding	-0.918635	-1.01091	0.0922727	-6	2	4	1	n.a.	.	.	.	.	.	.
PEX3	PEX3	chr6:143450780-143450780	6	143450780	+	ENSG00000034693	protein_coding	-0.49297	-0.456638	-0.0363317	-6	6	8	1	n.a.	.	.	.	TTGCCGC	0.975	94
EZR	EZR	chr6:158818308-158818308	6	158818308	-	ENSG00000092820	protein_coding	0.419494	0.288365	0.131129	-6	0	2	1	n.a.	.	.	.	.	.	.
BCAP29	BCAP29	chr7:107580758-107580758	7	107580758	+	ENSG00000075790	protein_coding	-0.720328	-0.68208	-0.0382483	-6	3	2	2	n.a.	.	.	.	.	.	.
TONSL	TONSL	chr8:144444429-144444429	8	144444429	-	ENSG00000160949	protein_coding	-1.59431	-0.865605	-0.72871	-6	1	5	2	n.a.	.	.	.	TTCCCGC	0.989	-11
NAV1	NAV1	chr1:201648321-201648321	1	201648321	+	ENSG00000134369	protein_coding	-0.0223751	-0.0156222	-0.00675291	-6	4	0	2	G2M	.	.	.	.	.	.
TCEA1	TCEA1	chr20:64057085-64057085	20	64057085	+	ENSG00000187735	protein_coding	-0.709131	-0.820986	0.111855	-6	0	5	2	n.a.	.	.	.	.	.	.
CLASP2	CLASP2	chr3:33718213-33718213	3	33718213	-	ENSG00000163539	protein_coding	-0.643797	-0.476159	-0.167638	-6	1	2	2	n.a.	.	.	.	.	.	.
MTHFD1L	MTHFD1L	chr6:150865678-150865678	6	150865678	+	ENSG00000120254	protein_coding	-0.433958	-0.705132	0.271174	-6	2	1	1	n.a.	.	.	.	.	.	.
MYC	MYC	chr8:127736068-127736068	8	127736068	+	ENSG00000136997	protein_coding	-0.0410367	-0.362582	0.321545	-6	3	6	5	G2M	.	.	.	TTCCCGC	1	105
REXO5	NA	chr16:20806483-20806483	16	20806483	+	ENSG00000005189	protein_coding	-1.54424	-1.10202	-0.442218	-5	2	9	3	G2M	TTTGAA	0.933	57	.	.	.
KMT5A	NA	chr12:123384132-123384132	12	123384132	+	ENSG00000183955	protein_coding	-0.75645	-0.570393	-0.186057	-5	1	9	2	G2M	TTCGAA	1	-7	TTCCCGG	0.999	7
MRE11	NA	chr11:94493874-94493874	11	94493874	-	ENSG00000020922	protein_coding	-0.319063	-0.132142	-0.18692	-5	1	9	3	G2M	.	.	.	.	.	.
INIP	NA	chr9:112718117-112718117	9	112718117	-	ENSG00000148153	protein_coding	-0.608084	-0.380576	-0.227508	-5	0	7	2	n.a.	.	.	.	TTCCCGC	0.997	18
ATP23	NA	chr12:57941567-57941567	12	57941567	+	ENSG00000166896	protein_coding	-0.827637	-0.738017	-0.0896193	-5	2	6	2	n.a.	.	.	.	.	.	.
CDKN2AIPNL	NA	chr5:134411881-134411881	5	134411881	-	ENSG00000237190	protein_coding	-0.541409	-0.253748	-0.287661	-5	2	6	0	n.a.	.	.	.	.	.	.
SLF2	NA	chr10:100912963-100912963	10	100912963	+	ENSG00000119906	protein_coding	-1.05627	-1.27264	0.216371	-5	0	5	4	n.a.	.	.	.	.	.	.
NUP58	NA	chr13:25301556-25301556	13	25301556	+	ENSG00000139496	protein_coding	-0.626495	-0.776058	0.149563	-5	1	5	3	n.a.	.	.	.	.	.	.
COX20	NA	chr1:244835476-244835476	1	244835476	+	ENSG00000203667	protein_coding	0.148484	0.24681	-0.0983266	-5	0	5	2	n.a.	.	.	.	.	.	.
C5orf24	NA	chr5:134845680-134845680	5	134845680	+	ENSG00000181904	protein_coding	0.00980971	-0.0248076	0.0346173	-5	1	5	2	G1S	.	.	.	.	.	.
PYCR3	NA	chr8:143609575-143609575	8	143609575	-	ENSG00000104524	protein_coding	-0.376222	-0.584904	0.208681	-5	0	5	1	n.a.	.	.	.	.	.	.
HACD2	NA	chr3:123585053-123585053	3	123585053	-	ENSG00000206527	protein_coding	-1.03101	-1.10358	0.0725694	-5	1	4	3	n.a.	.	.	.	.	.	.
C5orf30	NA	chrNA:NA-NA	NA	NA	NA	ENSG00000181751	protein_coding	-1.23656	-1.3241	0.0875466	-5	3	4	2	n.a.	.	.	.	.	.	.
PMF1	NA	chr1:156212998-156212998	1	156212998	+	ENSG00000160783	protein_coding	-0.720353	-0.771567	0.0512144	-5	2	4	0	n.a.	.	.	.	.	.	.
DCAF1	NA	chr3:51500029-51500029	3	51500029	-	ENSG00000145041	protein_coding	-0.554545	-0.716382	0.161837	-5	0	4	2	n.a.	.	.	.	.	.	.
GPATCH11	NA	chr2:37084518-37084518	2	37084518	+	ENSG00000152133	protein_coding	-0.726692	-0.611923	-0.114769	-5	0	4	0	n.a.	.	.	.	.	.	.
LDAH	NA	chr2:20823139-20823139	2	20823139	-	ENSG00000118961	protein_coding	-0.445209	-0.506439	0.0612303	-5	1	4	0	n.a.	.	.	.	.	.	.
UTP4	NA	chr16:69132630-69132630	16	69132630	+	ENSG00000141076	protein_coding	-0.400676	-0.593509	0.192832	-5	0	4	2	n.a.	.	.	.	.	.	.
MFSD13A	NA	chr10:102461395-102461395	10	102461395	+	ENSG00000138111	protein_coding	-1.407	-1.44862	0.0416173	-5	1	2	0	n.a.	.	.	.	.	.	.
PAXX	NA	chr9:136992422-136992422	9	136992422	+	ENSG00000148362	protein_coding	-0.766883	-1.03879	0.27191	-5	0	2	1	n.a.	.	.	.	.	.	.
FAM102B	NA	chr1:108560100-108560100	1	108560100	+	ENSG00000162636	protein_coding	-0.676348	-0.61927	-0.0570777	-5	4	2	1	n.a.	TTCGAG	1	117	.	.	.
BABAM2	NA	chr2:27890615-27890615	2	27890615	+	ENSG00000158019	protein_coding	-0.00243811	-0.121157	0.118719	-5	0	2	0	n.a.	.	.	.	.	.	.
KMT2A	NA	chr11:118436498-118436498	11	118436498	+	ENSG00000118058	protein_coding	-0.377175	-0.730381	0.353206	-5	4	2	3	n.a.	.	.	.	.	.	.
KANK2	NA	chr19:11197545-11197545	19	11197545	-	ENSG00000197256	protein_coding	-1.24906	-1.28686	0.0378038	-5	0	1	3	G1S	.	.	.	.	.	.
C17orf58	NA	chr17:67993606-67993606	17	67993606	-	ENSG00000186665	protein_coding	-0.510394	-0.544618	0.0342244	-5	0	1	1	n.a.	.	.	.	.	.	.
C8orf33	NA	chr8:145052467-145052467	8	145052467	+	ENSG00000182307	protein_coding	-0.406981	-0.530494	0.123513	-5	1	1	1	n.a.	.	.	.	.	.	.
ATAD3B	ATAD3B	chr1:1471783-1471783	1	1471783	+	ENSG00000160072	protein_coding	-0.427658	-0.522185	0.094527	-5	0	7	3	n.a.	.	.	.	.	.	.
HP1BP3	HP1BP3	chr1:20786688-20786688	1	20786688	-	ENSG00000127483	protein_coding	-0.62677	-0.71621	0.0894396	-5	0	3	1	G2M	TTCGAA	0.994	-45	.	.	.
KDM1A	KDM1A	chr1:23019447-23019447	1	23019447	+	ENSG00000004487	protein_coding	-0.654354	-0.73673	0.082376	-5	2	4	1	n.a.	.	.	.	.	.	.
SRRM1	SRRM1	chr1:24643102-24643102	1	24643102	+	ENSG00000133226	protein_coding	-0.538298	-0.573743	0.0354442	-5	2	5	2	n.a.	.	.	.	.	.	.
ARID1A	ARID1A	chr1:26696030-26696030	1	26696030	+	ENSG00000117713	protein_coding	-0.450089	-0.518734	0.068645	-5	5	3	2	n.a.	.	.	.	.	.	.
KHDRBS1	KHDRBS1	chr1:32013889-32013889	1	32013889	+	ENSG00000121774	protein_coding	-0.724753	-0.755167	0.0304138	-5	1	5	2	CC	.	.	.	.	.	.
S100PBP	S100PBP	chr1:32817574-32817574	1	32817574	+	ENSG00000116497	protein_coding	-0.949736	-1.00102	0.0512879	-5	0	3	4	n.a.	.	.	.	.	.	.
TXNDC12	TXNDC12	chr1:52055375-52055375	1	52055375	-	ENSG00000117862	protein_coding	-0.616213	-0.61076	-0.00545316	-5	0	4	2	n.a.	.	.	.	.	.	.
RAVER2	RAVER2	chr1:64745094-64745094	1	64745094	+	ENSG00000162437	protein_coding	-0.642285	-0.598306	-0.0439796	-5	0	2	2	n.a.	.	.	.	TTCCCGG	0.924	77
PRKACB	PRKACB	chr1:84144268-84144268	1	84144268	+	ENSG00000142875	protein_coding	-1.49543	-1.53696	0.0415268	-5	0	1	1	n.a.	TTTGAA	1	-27	.	.	.
DPH5	DPH5	chr1:101025806-101025806	1	101025806	-	ENSG00000117543	protein_coding	0.024617	-0.0700776	0.0946946	-5	0	1	0	n.a.	.	.	.	.	.	.
SORT1	SORT1	chr1:109397941-109397941	1	109397941	-	ENSG00000134243	protein_coding	-0.599705	-0.535974	-0.0637317	-5	0	1	1	n.a.	.	.	.	.	.	.
MAGI3	MAGI3	chr1:113390852-113390852	1	113390852	+	ENSG00000081026	protein_coding	-1.12586	-1.22334	0.0974872	-5	2	3	2	CC	.	.	.	TTCCCGC	1	-175
VPS72	VPS72	chr1:151190164-151190164	1	151190164	-	ENSG00000163159	protein_coding	-0.0729601	-0.106523	0.0335627	-5	2	1	0	G1S	.	.	.	.	.	.
POU2F1	POU2F1	chr1:167220828-167220828	1	167220828	+	ENSG00000143190	protein_coding	-0.839206	-1.03496	0.195758	-5	3	8	3	G2M	TTTGAA	1	69	.	.	.
RALGPS2	RALGPS2	chr1:178725164-178725164	1	178725164	+	ENSG00000116191	protein_coding	-0.885031	-0.995865	0.110835	-5	0	0	1	G2M	.	.	.	.	.	.
TPR	TPR	chr1:186375325-186375325	1	186375325	-	ENSG00000047410	protein_coding	-0.43921	-0.595774	0.156564	-5	2	3	3	n.a.	.	.	.	.	.	.
ABCB10	ABCB10	chr1:229558695-229558695	1	229558695	-	ENSG00000135776	protein_coding	-1.11574	-1.24478	0.129045	-5	0	4	2	n.a.	.	.	.	.	.	.
TAF5L	TAF5L	chr1:229626047-229626047	1	229626047	-	ENSG00000135801	protein_coding	-0.558575	-0.704372	0.145796	-5	1	2	2	n.a.	.	.	.	TTGGCGG	0.997	-74
DNAJC1	DNAJC1	chr10:22003721-22003721	10	22003721	-	ENSG00000136770	protein_coding	-0.894923	-1.05793	0.163006	-5	0	3	2	n.a.	.	.	.	.	.	.
THNSL1	THNSL1	chr10:25016578-25016578	10	25016578	+	ENSG00000185875	protein_coding	-0.823432	-0.974622	0.15119	-5	1	3	0	G1S	.	.	.	.	.	.
KIF5B	KIF5B	chr10:32056443-32056443	10	32056443	-	ENSG00000170759	protein_coding	-0.45218	-0.524378	0.0721975	-5	0	3	0	G2M	.	.	.	.	.	.
HNRNPH3	HNRNPH3	chr10:68332010-68332010	10	68332010	+	ENSG00000096746	protein_coding	-0.680544	-0.692607	0.0120629	-5	4	5	2	CC	.	.	.	.	.	.
PPIF	PPIF	chr10:79347463-79347463	10	79347463	+	ENSG00000108179	protein_coding	-0.604018	-0.653252	0.0492335	-5	1	3	2	n.a.	.	.	.	.	.	.
HHEX	HHEX	chr10:92689923-92689923	10	92689923	+	ENSG00000152804	protein_coding	-0.697604	-0.882387	0.184783	-5	0	2	1	n.a.	.	.	.	.	.	.
EXOC6	EXOC6	chr10:92848467-92848467	10	92848467	+	ENSG00000138190	protein_coding	-0.785103	-0.982989	0.197886	-5	0	1	2	n.a.	.	.	.	.	.	.
BUB3	BUB3	chr10:123154243-123154243	10	123154243	+	ENSG00000154473	protein_coding	-0.612581	-0.64422	0.0316393	-5	0	8	3	G2M	TTTGAG	1	12	.	.	.
SLC43A1	SLC43A1	chr11:57514885-57514885	11	57514885	-	ENSG00000149150	protein_coding	-0.992469	-1.26362	0.271146	-5	0	1	1	n.a.	.	.	.	.	.	.
DCUN1D5	DCUN1D5	chr11:103092215-103092215	11	103092215	-	ENSG00000137692	protein_coding	-0.479901	-0.613476	0.133575	-5	0	2	0	CC	.	.	.	.	.	.
RDX	RDX	chr11:110296712-110296712	11	110296712	-	ENSG00000137710	protein_coding	-0.603843	-0.634129	0.0302862	-5	0	7	2	n.a.	.	.	.	TTCCCGC	0.998	74
ZW10	ZW10	chr11:113773763-113773763	11	113773763	-	ENSG00000086827	protein_coding	-0.71569	-0.663883	-0.0518067	-5	1	7	2	n.a.	.	.	.	TTCCCGG	0.98	2
TMEM218	TMEM218	chr11:125103309-125103309	11	125103309	-	ENSG00000150433	protein_coding	-0.525602	-0.474317	-0.0512849	-5	0	0	0	n.a.	.	.	.	.	.	.
FOXRED1	FOXRED1	chr11:126269039-126269039	11	126269039	+	ENSG00000110074	protein_coding	-0.634877	-0.441708	-0.193169	-5	1	9	4	n.a.	.	.	.	TTGGCGC	0.999	-160
DCPS	DCPS	chr11:126303751-126303751	11	126303751	+	ENSG00000110063	protein_coding	-0.830478	-0.921289	0.0908113	-5	0	4	3	n.a.	.	.	.	.	.	.
ADIPOR2	ADIPOR2	chr12:1691080-1691080	12	1691080	+	ENSG00000006831	protein_coding	-0.62313	-0.745244	0.122114	-5	0	1	1	n.a.	.	.	.	.	.	.
FKBP4	FKBP4	chr12:2794941-2794941	12	2794941	+	ENSG00000004478	protein_coding	-0.544991	-0.681305	0.136314	-5	1	2	1	n.a.	.	.	.	.	.	.
CHD4	CHD4	chr12:6607385-6607385	12	6607385	-	ENSG00000111642	protein_coding	-0.650802	-0.808765	0.157963	-5	1	2	1	n.a.	.	.	.	TTCCCGG	1	-51
BHLHE41	BHLHE41	chr12:26125070-26125070	12	26125070	-	ENSG00000123095	protein_coding	-0.532117	-0.755645	0.223527	-5	0	0	0	n.a.	.	.	.	.	.	.
ARID2	ARID2	chr12:45729836-45729836	12	45729836	+	ENSG00000189079	protein_coding	-0.432228	-0.579332	0.147104	-5	4	4	2	n.a.	TTTGAA	0.937	-11	.	.	.
TMEM106C	TMEM106C	chr12:47963546-47963546	12	47963546	+	ENSG00000134291	protein_coding	-1.19702	-1.30766	0.110645	-5	1	2	1	n.a.	.	.	.	.	.	.
AAAS	AAAS	chr12:53321628-53321628	12	53321628	-	ENSG00000094914	protein_coding	-0.446107	-0.502714	0.056607	-5	2	7	1	n.a.	.	.	.	TTCCCGG	0.988	87
HNRNPA1	HNRNPA1	chr12:54280703-54280703	12	54280703	+	ENSG00000135486	protein_coding	-0.693211	-0.729584	0.0363733	-5	3	8	5	n.a.	.	.	.	.	.	.
CS	CS	chr12:56300391-56300391	12	56300391	-	ENSG00000062485	protein_coding	-0.484867	-0.59924	0.114374	-5	0	1	2	n.a.	.	.	.	.	.	.
LRIG3	LRIG3	chr12:58920481-58920481	12	58920481	-	ENSG00000139263	protein_coding	-0.587105	-0.893174	0.306069	-5	0	0	3	G1S	.	.	.	.	.	.
DDX55	DDX55	chr12:123602124-123602124	12	123602124	+	ENSG00000111364	protein_coding	-0.408868	-0.537824	0.128956	-5	2	3	3	n.a.	.	.	.	.	.	.
DNAJC15	DNAJC15	chr13:43023225-43023225	13	43023225	+	ENSG00000120675	protein_coding	-0.728372	-0.833135	0.104762	-5	1	1	0	n.a.	.	.	.	.	.	.
TMCO3	TMCO3	chr13:113490992-113490992	13	113490992	+	ENSG00000150403	protein_coding	-0.844264	-1.03846	0.194197	-5	1	3	1	n.a.	.	.	.	.	.	.
SUPT16H	SUPT16H	chr14:21384266-21384266	14	21384266	-	ENSG00000092201	protein_coding	-0.779815	-0.897841	0.118026	-5	1	8	4	G1S	.	.	.	TTCGCGG	1	64
ARHGAP5	ARHGAP5	chr14:32077288-32077288	14	32077288	+	ENSG00000100852	protein_coding	-0.444836	-0.542936	0.0980993	-5	3	1	1	n.a.	.	.	.	.	.	.
PLEK2	PLEK2	chr14:67412111-67412111	14	67412111	-	ENSG00000100558	protein_coding	-0.777303	-0.918322	0.14102	-5	2	0	1	n.a.	.	.	.	.	.	.
YLPM1	YLPM1	chr14:74763365-74763365	14	74763365	+	ENSG00000119596	protein_coding	-0.348375	-0.395361	0.0469864	-5	3	2	2	n.a.	.	.	.	TTCCCGG	1	-48
WARS	NA	chr14:100376343-100376343	14	100376343	-	ENSG00000140105	protein_coding	-0.407502	-0.531917	0.124416	-5	2	2	0	n.a.	.	.	.	.	.	.
HSP90AA1	HSP90AA1	chr14:102139749-102139749	14	102139749	-	ENSG00000080824	protein_coding	-1.15992	-1.26623	0.106314	-5	3	4	3	n.a.	.	.	.	.	.	.
KIF26A	KIF26A	chr14:104138722-104138722	14	104138722	+	ENSG00000066735	protein_coding	-1.17361	-1.32848	0.154867	-5	0	0	0	G1S	.	.	.	.	.	.
SPRED1	SPRED1	chr15:38252850-38252850	15	38252850	+	ENSG00000166068	protein_coding	-0.4195	-0.478276	0.058776	-5	1	3	3	n.a.	.	.	.	TTCCCGG	0.999	165
TUBGCP4	TUBGCP4	chr15:43371114-43371114	15	43371114	+	ENSG00000137822	protein_coding	-0.777531	-0.931355	0.153824	-5	0	2	1	n.a.	.	.	.	.	.	.
TPM1	TPM1	chr15:63042638-63042638	15	63042638	+	ENSG00000140416	protein_coding	-0.499199	-0.571247	0.0720482	-5	1	2	1	n.a.	.	.	.	.	.	.
RPP25	RPP25	chr15:74957434-74957434	15	74957434	-	ENSG00000178718	protein_coding	-1.96299	-1.88599	-0.0769992	-5	0	1	1	n.a.	.	.	.	.	.	.
SNRNP25	SNRNP25	chr16:53828-53828	16	53828	+	ENSG00000161981	protein_coding	-0.822605	-0.757402	-0.065203	-5	0	5	2	n.a.	.	.	.	.	.	.
RNPS1	RNPS1	chr16:2267857-2267857	16	2267857	-	ENSG00000205937	protein_coding	-0.349398	-0.433679	0.0842817	-5	2	5	4	CC	.	.	.	.	.	.
FOPNL	NA	chr16:15888590-15888590	16	15888590	-	ENSG00000133393	protein_coding	-0.77006	-0.726785	-0.0432751	-5	0	4	0	n.a.	.	.	.	.	.	.
COQ7	COQ7	chr16:19067594-19067594	16	19067594	+	ENSG00000167186	protein_coding	-0.674014	-0.771182	0.0971676	-5	0	6	1	CC	.	.	.	.	.	.
NETO2	NETO2	chr16:47144025-47144025	16	47144025	-	ENSG00000171208	protein_coding	-0.62541	-0.596089	-0.0293204	-5	0	2	1	n.a.	.	.	.	.	.	.
FTO	FTO	chr16:53703962-53703962	16	53703962	+	ENSG00000140718	protein_coding	-0.419662	-0.398847	-0.0208155	-5	0	3	1	n.a.	.	.	.	.	.	.
SF3B3	SF3B3	chr16:70523787-70523787	16	70523787	+	ENSG00000189091	protein_coding	-0.57784	-0.636013	0.0581731	-5	0	6	3	n.a.	.	.	.	.	.	.
PHLPP2	PHLPP2	chr16:71714801-71714801	16	71714801	-	ENSG00000040199	protein_coding	-0.920282	-1.13551	0.215228	-5	0	0	1	n.a.	.	.	.	.	.	.
METTL16	METTL16	chr17:2511906-2511906	17	2511906	-	ENSG00000127804	protein_coding	-0.488892	-0.569732	0.0808395	-5	0	4	0	n.a.	.	.	.	.	.	.
CAMKK1	CAMKK1	chr17:3890743-3890743	17	3890743	-	ENSG00000004660	protein_coding	-0.503166	-0.699337	0.196171	-5	0	2	0	n.a.	.	.	.	.	.	.
MIS12	MIS12	chr17:5486926-5486926	17	5486926	+	ENSG00000167842	protein_coding	-0.702501	-0.617471	-0.0850304	-5	0	8	5	n.a.	.	.	.	.	.	.
TAF15	TAF15	chr17:35809483-35809483	17	35809483	+	ENSG00000270647	protein_coding	-0.507355	-0.65234	0.144984	-5	0	3	2	G1S	.	.	.	TTCCCGC	0.995	156
CNP	CNP	chr17:41966740-41966740	17	41966740	+	ENSG00000173786	protein_coding	-0.591432	-0.626494	0.0350624	-5	0	2	3	n.a.	.	.	.	.	.	.
TUBG1	TUBG1	chr17:42609339-42609339	17	42609339	+	ENSG00000131462	protein_coding	-0.680532	-0.82282	0.142288	-5	1	4	3	n.a.	.	.	.	.	.	.
GJC1	GJC1	chr17:44830811-44830811	17	44830811	-	ENSG00000182963	protein_coding	-1.04188	-1.26813	0.226251	-5	0	1	2	n.a.	.	.	.	.	.	.
NMT1	NMT1	chr17:45061311-45061311	17	45061311	+	ENSG00000136448	protein_coding	-0.342261	-0.398721	0.0564599	-5	2	3	1	n.a.	TTTGTA	0.999	-65	.	.	.
SPAG9	SPAG9	chr17:51120865-51120865	17	51120865	-	ENSG00000008294	protein_coding	-0.332939	-0.508252	0.175313	-5	1	4	3	G2M	.	.	.	.	.	.
SRSF1	SRSF1	chr17:58007346-58007346	17	58007346	-	ENSG00000136450	protein_coding	-0.753793	-0.79904	0.0452474	-5	5	9	5	n.a.	.	.	.	.	.	.
AFMID	AFMID	chr17:78187316-78187316	17	78187316	+	ENSG00000183077	protein_coding	0.000475814	0.105952	-0.105476	-5	1	9	3	n.a.	.	.	.	.	.	.
THOC1	THOC1	chr18:268059-268059	18	268059	-	ENSG00000079134	protein_coding	-0.601621	-0.629824	0.0282032	-5	1	4	2	n.a.	.	.	.	.	.	.
ENOSF1	ENOSF1	chr18:712662-712662	18	712662	-	ENSG00000132199	protein_coding	-0.880995	-1.14724	0.266249	-5	0	0	1	G1S	.	.	.	.	.	.
FAM210A	FAM210A	chr18:13726592-13726592	18	13726592	-	ENSG00000177150	protein_coding	-0.488442	-0.516655	0.0282136	-5	3	3	2	n.a.	.	.	.	.	.	.
LONP1	LONP1	chr19:5720165-5720165	19	5720165	-	ENSG00000196365	protein_coding	-0.630789	-0.796983	0.166194	-5	1	6	2	n.a.	.	.	.	.	.	.
FBL	FBL	chr19:39846414-39846414	19	39846414	-	ENSG00000105202	protein_coding	-0.567996	-0.549926	-0.0180703	-5	0	3	2	n.a.	.	.	.	.	.	.
ERF	ERF	chr19:42255157-42255157	19	42255157	-	ENSG00000105722	protein_coding	-0.481309	-0.563974	0.0826644	-5	1	0	0	CC	.	.	.	.	.	.
ZNF45	ZNF45	chr19:43935259-43935259	19	43935259	-	ENSG00000124459	protein_coding	-0.449663	-0.56306	0.113397	-5	0	6	2	n.a.	.	.	.	.	.	.
DBP	DBP	chr19:48637382-48637382	19	48637382	-	ENSG00000105516	protein_coding	-0.5988	-0.459351	-0.139449	-5	2	5	2	n.a.	.	.	.	TTCGCGG	1	-63
ACP1	ACP1	chr2:264868-264868	2	264868	+	ENSG00000143727	protein_coding	-0.392694	-0.479577	0.0868839	-5	0	4	3	n.a.	.	.	.	.	.	.
TMEM18	TMEM18	chr2:677439-677439	2	677439	-	ENSG00000151353	protein_coding	-0.867399	-1.16313	0.295727	-5	0	6	3	n.a.	.	.	.	.	.	.
RNF144A	RNF144A	chr2:6917391-6917391	2	6917391	+	ENSG00000151692	protein_coding	-1.12165	-1.21916	0.0975148	-5	0	2	0	n.a.	.	.	.	.	.	.
ADCY3	ADCY3	chr2:24919186-24919186	2	24919186	-	ENSG00000138031	protein_coding	-0.470934	-0.764129	0.293195	-5	1	1	1	n.a.	.	.	.	.	.	.
GTF3C2	GTF3C2	chr2:27357001-27357001	2	27357001	-	ENSG00000115207	protein_coding	-0.171739	-0.093305	-0.0784338	-5	3	8	1	n.a.	.	.	.	.	.	.
IFT172	IFT172	chr2:27489704-27489704	2	27489704	-	ENSG00000138002	protein_coding	-0.537442	-0.671925	0.134484	-5	0	2	0	n.a.	.	.	.	.	.	.
THADA	THADA	chr2:43596046-43596046	2	43596046	-	ENSG00000115970	protein_coding	-0.339053	-0.582895	0.243842	-5	0	3	0	n.a.	.	.	.	.	.	.
VPS54	VPS54	chr2:64019080-64019080	2	64019080	-	ENSG00000143952	protein_coding	-0.376731	-0.596014	0.219283	-5	0	2	1	n.a.	.	.	.	TTCCCGC	1	12
LMAN2L	LMAN2L	chr2:96740076-96740076	2	96740076	-	ENSG00000114988	protein_coding	-0.611371	-0.617953	0.00658229	-5	0	2	1	n.a.	.	.	.	.	.	.
SLC20A1	SLC20A1	chr2:112645856-112645856	2	112645856	+	ENSG00000144136	protein_coding	-0.802594	-0.869218	0.0666241	-5	2	2	3	n.a.	.	.	.	.	.	.
SAP130	SAP130	chr2:128027295-128027295	2	128027295	-	ENSG00000136715	protein_coding	-0.614118	-0.532255	-0.0818633	-5	1	1	3	n.a.	.	.	.	.	.	.
R3HDM1	R3HDM1	chr2:135531512-135531512	2	135531512	+	ENSG00000048991	protein_coding	-0.53183	-0.59125	0.0594203	-5	2	8	3	n.a.	.	.	.	TTCCCGG	1	162
HNRNPA3	HNRNPA3	chr2:177212693-177212693	2	177212693	+	ENSG00000170144	protein_coding	-0.6488	-0.722978	0.0741773	-5	2	8	4	G2M	TTTGAG	1	106	TTGCCGC	0.884	-141
UBE2E3	UBE2E3	chr2:180980384-180980384	2	180980384	+	ENSG00000170035	protein_coding	-0.678271	-0.745448	0.0671777	-5	0	2	1	n.a.	.	.	.	.	.	.
FZD7	FZD7	chr2:202034586-202034586	2	202034586	+	ENSG00000155760	protein_coding	-0.886422	-0.942746	0.0563247	-5	0	2	1	G2M	.	.	.	TTCGCGG	1	-116
RAPH1	RAPH1	chr2:203535335-203535335	2	203535335	-	ENSG00000173166	protein_coding	-0.92395	-1.28333	0.359385	-5	0	1	2	n.a.	.	.	.	.	.	.
CTDSP1	CTDSP1	chr2:218399754-218399754	2	218399754	+	ENSG00000144579	protein_coding	-0.490191	-0.688714	0.198522	-5	4	3	2	G1S	CTTGAA	1	86	TTCCCGC	1	131
SNRPB	SNRPB	chr20:2470853-2470853	20	2470853	-	ENSG00000125835	protein_coding	-0.886693	-1.00098	0.114284	-5	3	9	5	n.a.	.	.	.	TTCCCGC	0.968	88
MKKS	MKKS	chr20:10434218-10434218	20	10434218	-	ENSG00000125863	protein_coding	-0.469889	-0.593145	0.123256	-5	1	3	1	n.a.	.	.	.	.	.	.
DTD1	DTD1	chr20:18587911-18587911	20	18587911	+	ENSG00000125821	protein_coding	-0.562249	-0.580287	0.0180376	-5	1	0	0	n.a.	.	.	.	.	.	.
NCOA6	NCOA6	chr20:34825630-34825630	20	34825630	-	ENSG00000198646	protein_coding	-0.328885	-0.460087	0.131202	-5	0	1	0	n.a.	.	.	.	.	.	.
ADNP	ADNP	chr20:50930990-50930990	20	50930990	-	ENSG00000101126	protein_coding	-0.495932	-0.54824	0.0523077	-5	4	3	2	n.a.	.	.	.	.	.	.
SLC2A4RG	SLC2A4RG	chr20:63739857-63739857	20	63739857	+	ENSG00000125520	protein_coding	-1.132	-1.15276	0.0207581	-5	0	1	0	G1S	.	.	.	.	.	.
CBR3	CBR3	chr21:36134964-36134964	21	36134964	+	ENSG00000159231	protein_coding	-1.40298	-1.64139	0.238413	-5	0	1	1	CC	.	.	.	.	.	.
ETS2	ETS2	chr21:38805924-38805924	21	38805924	+	ENSG00000157557	protein_coding	-1.07673	-1.23529	0.158559	-5	1	1	0	G2M	.	.	.	.	.	.
NF2	NF2	chr22:29603555-29603555	22	29603555	+	ENSG00000186575	protein_coding	0.0924746	-0.0603013	0.152776	-5	1	4	3	n.a.	.	.	.	TTCCCGC	0.994	6
ATF4	ATF4	chr22:39520563-39520563	22	39520563	+	ENSG00000128272	protein_coding	-0.683387	-0.817952	0.134565	-5	0	7	1	n.a.	.	.	.	TTGCCGC	0.982	165
RANGAP1	RANGAP1	chr22:41286212-41286212	22	41286212	-	ENSG00000100401	protein_coding	0.0115974	0.162814	-0.151216	-5	4	8	2	CC	TTTGAA	1	1	.	.	.
CERK	CERK	chr22:46738255-46738255	22	46738255	-	ENSG00000100422	protein_coding	-0.343853	-0.391982	0.0481282	-5	0	0	0	n.a.	.	.	.	.	.	.
PPARG	PPARG	chr3:12351501-12351501	3	12351501	+	ENSG00000132170	protein_coding	-0.651223	-0.780394	0.12917	-5	0	0	1	n.a.	.	.	.	.	.	.
LSM3	LSM3	chr3:14178727-14178727	3	14178727	+	ENSG00000170860	protein_coding	-0.543496	-0.127103	-0.416393	-5	13	9	3	n.a.	TTTGAA	1	126	TTCCCGC	0.976	114
NR2C2	NR2C2	chr3:14947728-14947728	3	14947728	+	ENSG00000177463	protein_coding	-0.533709	-0.621035	0.087326	-5	1	2	2	n.a.	.	.	.	.	.	.
CMTM7	CMTM7	chr3:32391670-32391670	3	32391670	+	ENSG00000153551	protein_coding	0.330518	0.210209	0.120309	-5	0	0	0	n.a.	.	.	.	.	.	.
MAP4	MAP4	chr3:48089279-48089279	3	48089279	-	ENSG00000047849	protein_coding	-0.322015	-0.452858	0.130843	-5	1	1	0	n.a.	.	.	.	.	.	.
SFMBT1	SFMBT1	chr3:53045319-53045319	3	53045319	-	ENSG00000163935	protein_coding	-0.373715	-0.635814	0.262099	-5	0	1	2	n.a.	.	.	.	TTCGCGC	0.997	10
RFT1	RFT1	chr3:53130454-53130454	3	53130454	-	ENSG00000163933	protein_coding	-0.445082	-0.527838	0.0827563	-5	0	4	2	n.a.	.	.	.	.	.	.
PPP4R2	PPP4R2	chr3:72996967-72996967	3	72996967	+	ENSG00000163605	protein_coding	-0.387859	-0.418771	0.0309112	-5	0	1	1	n.a.	.	.	.	TTCCCGG	0.996	67
ABHD10	ABHD10	chr3:111978980-111978980	3	111978980	+	ENSG00000144827	protein_coding	-0.623118	-0.697265	0.0741464	-5	0	4	1	G1S	.	.	.	.	.	.
CCDC58	CCDC58	chr3:122383227-122383227	3	122383227	-	ENSG00000160124	protein_coding	-0.53788	-0.733529	0.195649	-5	1	3	1	n.a.	.	.	.	.	.	.
ZNF148	ZNF148	chr3:125375354-125375354	3	125375354	-	ENSG00000163848	protein_coding	-0.552871	-0.58873	0.0358593	-5	3	2	1	n.a.	.	.	.	.	.	.
MBD4	MBD4	chr3:129440009-129440009	3	129440009	-	ENSG00000129071	protein_coding	-0.621972	-0.824532	0.20256	-5	3	3	2	G1S	.	.	.	.	.	.
PLSCR1	PLSCR1	chr3:146544841-146544841	3	146544841	-	ENSG00000188313	protein_coding	-0.909481	-0.870682	-0.0387988	-5	0	4	3	n.a.	.	.	.	.	.	.
FXR1	FXR1	chr3:180912445-180912445	3	180912445	+	ENSG00000114416	protein_coding	-0.432358	-0.489484	0.057126	-5	1	1	2	CC	.	.	.	.	.	.
BDH1	BDH1	chr3:197555987-197555987	3	197555987	-	ENSG00000161267	protein_coding	-0.751663	-0.773063	0.0213998	-5	5	2	0	n.a.	.	.	.	.	.	.
APBB2	APBB2	chr4:41214618-41214618	4	41214618	-	ENSG00000163697	protein_coding	0.469251	0.448462	0.0207885	-5	2	1	1	G2M	TAGGAA	1	104	.	.	.
CLOCK	CLOCK	chr4:55546830-55546830	4	55546830	-	ENSG00000134852	protein_coding	-0.450921	-0.692144	0.241223	-5	0	2	2	n.a.	.	.	.	TTCGCGC	0.967	14
ANKRD17	ANKRD17	chr4:73258785-73258785	4	73258785	-	ENSG00000132466	protein_coding	-0.25315	-0.510703	0.257553	-5	0	5	2	n.a.	.	.	.	.	.	.
NUP54	NUP54	chr4:76148502-76148502	4	76148502	-	ENSG00000138750	protein_coding	-0.921318	-0.947408	0.02609	-5	0	5	2	n.a.	.	.	.	.	.	.
HPSE	HPSE	chr4:83334881-83334881	4	83334881	-	ENSG00000173083	protein_coding	-0.665078	-0.855989	0.190912	-5	0	1	1	n.a.	.	.	.	.	.	.
HADH	HADH	chr4:107989713-107989713	4	107989713	+	ENSG00000138796	protein_coding	-0.911546	-0.781658	-0.129888	-5	0	4	2	n.a.	.	.	.	.	.	.
SMARCA5	SMARCA5	chr4:143513462-143513462	4	143513462	+	ENSG00000153147	protein_coding	-0.567816	-0.711561	0.143745	-5	0	4	3	n.a.	.	.	.	.	.	.
SMAD1	SMAD1	chr4:145481798-145481798	4	145481798	+	ENSG00000170365	protein_coding	-0.364041	-0.567088	0.203047	-5	0	1	3	n.a.	.	.	.	.	.	.
NEK1	NEK1	chr4:169612627-169612627	4	169612627	-	ENSG00000137601	protein_coding	-0.624568	-0.640638	0.0160702	-5	0	3	1	n.a.	.	.	.	.	.	.
HOMER1	HOMER1	chr5:79513877-79513877	5	79513877	-	ENSG00000152413	protein_coding	-0.531373	-0.662686	0.131313	-5	2	3	1	G1S	.	.	.	.	.	.
CHD1	CHD1	chr5:98926534-98926534	5	98926534	-	ENSG00000153922	protein_coding	-0.728136	-0.917563	0.189427	-5	0	0	0	n.a.	CTTGAA	0.998	71	.	.	.
DDX46	DDX46	chr5:134758770-134758770	5	134758770	+	ENSG00000145833	protein_coding	-0.635857	-0.780031	0.144174	-5	1	4	3	n.a.	.	.	.	.	.	.
KDM3B	KDM3B	chr5:138352595-138352595	5	138352595	+	ENSG00000120733	protein_coding	-0.355845	-0.453015	0.0971704	-5	1	2	1	n.a.	.	.	.	.	.	.
RBM27	RBM27	chr5:146203599-146203599	5	146203599	+	ENSG00000091009	protein_coding	-0.387238	-0.468539	0.0813014	-5	0	2	0	n.a.	.	.	.	.	.	.
G3BP1	G3BP1	chr5:151771914-151771914	5	151771914	+	ENSG00000145907	protein_coding	-0.382859	-0.494912	0.112053	-5	2	4	1	n.a.	.	.	.	.	.	.
THG1L	THG1L	chr5:157731314-157731314	5	157731314	+	ENSG00000113272	protein_coding	-0.471584	-0.503471	0.0318876	-5	1	3	1	n.a.	.	.	.	.	.	.
CCNJL	CCNJL	chr5:160312566-160312566	5	160312566	-	ENSG00000135083	protein_coding	-0.82605	-0.603154	-0.222896	-5	0	0	0	n.a.	.	.	.	.	.	.
SH3PXD2B	SH3PXD2B	chr5:172454523-172454523	5	172454523	-	ENSG00000174705	protein_coding	-1.01113	-1.20814	0.197009	-5	0	0	0	n.a.	.	.	.	.	.	.
BNIP1	BNIP1	chr5:173144441-173144441	5	173144441	+	ENSG00000113734	protein_coding	-0.676802	-0.687196	0.0103941	-5	3	1	1	n.a.	.	.	.	.	.	.
RNF130	RNF130	chr5:180072109-180072109	5	180072109	-	ENSG00000113269	protein_coding	-0.461153	-0.532748	0.0715948	-5	2	1	2	n.a.	.	.	.	TTGCCGC	0.846	-60
PRPF4B	PRPF4B	chr6:4021334-4021334	6	4021334	+	ENSG00000112739	protein_coding	-0.547832	-0.640015	0.0921825	-5	0	2	1	n.a.	CTTGAA	1	91	.	.	.
HIST1H2AC	NA	chr6:26124144-26124144	6	26124144	+	ENSG00000180573	protein_coding	0.681826	0.643882	0.0379435	-5	0	8	2	G1S	.	.	.	TTCCCGG	0.85	164
HIST1H2BO	NA	chr6:27893424-27893424	6	27893424	+	ENSG00000274641	protein_coding	0.611708	0.640409	-0.0287007	-5	0	8	4	G1S	.	.	.	TTCGCGC	0.844	-190
PGBD1	PGBD1	chr6:28281536-28281536	6	28281536	+	ENSG00000137338	protein_coding	-0.437189	-0.713586	0.276397	-5	0	1	1	n.a.	.	.	.	.	.	.
MRPS18B	MRPS18B	chr6:30617708-30617708	6	30617708	+	ENSG00000204568	protein_coding	-0.511223	-0.577932	0.0667084	-5	0	4	2	CC	TTCGAT	0.981	-23	.	.	.
PIM1	PIM1	chr6:37170145-37170145	6	37170145	+	ENSG00000137193	protein_coding	-1.23196	-1.13636	-0.0955992	-5	1	8	5	n.a.	.	.	.	.	.	.
ZFAND3	ZFAND3	chr6:37819530-37819530	6	37819530	+	ENSG00000156639	protein_coding	0.0642056	0.00414243	0.0600631	-5	1	2	0	CC	.	.	.	.	.	.
KCNK5	KCNK5	chr6:39229475-39229475	6	39229475	-	ENSG00000164626	protein_coding	-0.924105	-0.655492	-0.268613	-5	0	2	1	n.a.	.	.	.	.	.	.
SEC63	SEC63	chr6:107958278-107958278	6	107958278	-	ENSG00000025796	protein_coding	-0.473144	-0.609367	0.136223	-5	0	3	2	n.a.	.	.	.	TTCCCGC	0.961	62
MARCKS	MARCKS	chr6:113857347-113857347	6	113857347	+	ENSG00000277443	protein_coding	-0.565179	-0.528843	-0.0363356	-5	0	7	1	n.a.	TTTGTA	1	79	.	.	.
MYB	MYB	chr6:135181314-135181314	6	135181314	+	ENSG00000118513	protein_coding	-3.24479	-2.28779	-0.957007	-5	0	2	3	G1S	TTTGAT	0.999	-34	TTGGCGG	1	-66
AHI1	AHI1	chr6:135497765-135497765	6	135497765	-	ENSG00000135541	protein_coding	-0.151034	-0.375072	0.224039	-5	0	4	2	G1S	.	.	.	.	.	.
NUDT1	NUDT1	chr7:2242221-2242221	7	2242221	+	ENSG00000106268	protein_coding	-1.50921	-0.487478	-1.02174	-5	0	9	2	n.a.	.	.	.	.	.	.
HIBADH	HIBADH	chr7:27663001-27663001	7	27663001	-	ENSG00000106049	protein_coding	-0.485416	-0.681874	0.196458	-5	1	3	2	n.a.	.	.	.	.	.	.
GRB10	GRB10	chr7:50732368-50732368	7	50732368	-	ENSG00000106070	protein_coding	-0.467917	-0.504902	0.0369849	-5	0	0	1	CC	.	.	.	.	.	.
CYP51A1	CYP51A1	chr7:92134526-92134526	7	92134526	-	ENSG00000001630	protein_coding	-0.811353	-0.948588	0.137236	-5	3	5	1	n.a.	.	.	.	.	.	.
IFRD1	IFRD1	chr7:112423143-112423143	7	112423143	+	ENSG00000006652	protein_coding	-0.408949	-0.538419	0.12947	-5	7	4	0	G2M	TAGGAA	0.951	-46	.	.	.
EXOC4	EXOC4	chr7:133253066-133253066	7	133253066	+	ENSG00000131558	protein_coding	-0.31698	-0.477228	0.160248	-5	0	4	1	n.a.	.	.	.	.	.	.
WRN	WRN	chr8:31033261-31033261	8	31033261	+	ENSG00000165392	protein_coding	-0.676672	-0.80233	0.125659	-5	0	5	4	n.a.	.	.	.	.	.	.
MAK16	MAK16	chr8:33485166-33485166	8	33485166	+	ENSG00000198042	protein_coding	-0.500361	-0.679926	0.179566	-5	1	3	0	CC	.	.	.	.	.	.
PLEKHA2	PLEKHA2	chr8:38901234-38901234	8	38901234	+	ENSG00000169499	protein_coding	-0.491587	-0.364496	-0.127091	-5	0	0	1	n.a.	.	.	.	.	.	.
GINS4	GINS4	chr8:41529205-41529205	8	41529205	+	ENSG00000147536	protein_coding	-1.09285	0.047934	-1.14078	-5	1	8	1	n.a.	.	.	.	.	.	.
CSPP1	CSPP1	chr8:67064367-67064367	8	67064367	+	ENSG00000104218	protein_coding	-0.741395	-0.909565	0.16817	-5	2	3	0	G2M	.	.	.	.	.	.
EBAG9	EBAG9	chr8:109539699-109539699	8	109539699	+	ENSG00000147654	protein_coding	-0.541432	-0.594741	0.0533094	-5	2	4	3	G2M	TTTGAA	1	77	.	.	.
PTK2	PTK2	chr8:141001313-141001313	8	141001313	-	ENSG00000169398	protein_coding	-0.413512	-0.485046	0.0715348	-5	0	2	1	G2M	.	.	.	.	.	.
PUF60	PUF60	chr8:143829367-143829367	8	143829367	-	ENSG00000179950	protein_coding	-0.365267	-0.473254	0.107987	-5	0	3	1	n.a.	.	.	.	.	.	.
SMC5	SMC5	chr9:70258961-70258961	9	70258961	+	ENSG00000198887	protein_coding	-0.791464	-0.931055	0.139591	-5	0	5	3	n.a.	.	.	.	TTCGCGG	0.936	9
GKAP1	GKAP1	chr9:83817837-83817837	9	83817837	-	ENSG00000165113	protein_coding	-0.844195	-1.09473	0.250536	-5	0	0	0	n.a.	.	.	.	.	.	.
RAD23B	RAD23B	chr9:107283235-107283235	9	107283235	+	ENSG00000119318	protein_coding	-0.417178	-0.569568	0.15239	-5	0	4	1	G2M	.	.	.	.	.	.
FPGS	FPGS	chr9:127802874-127802874	9	127802874	+	ENSG00000136877	protein_coding	-0.0183434	-0.0499464	0.031603	-5	0	2	1	n.a.	.	.	.	.	.	.
SET	SET	chr9:128689229-128689229	9	128689229	+	ENSG00000119335	protein_coding	-0.812003	-0.957224	0.145221	-5	3	3	1	n.a.	.	.	.	.	.	.
DOLPP1	DOLPP1	chr9:129081103-129081103	9	129081103	+	ENSG00000167130	protein_coding	-0.478608	-0.408252	-0.0703564	-5	0	8	0	n.a.	.	.	.	.	.	.
ABL1	ABL1	chr9:130835443-130835443	9	130835443	+	ENSG00000097007	protein_coding	-0.499905	-0.644707	0.144802	-5	0	1	1	n.a.	.	.	.	.	.	.
SURF6	SURF6	chr9:133336210-133336210	9	133336210	-	ENSG00000148296	protein_coding	0.164224	0.0828694	0.0813547	-5	0	3	1	G2M	.	.	.	.	.	.
NRARP	NRARP	chr9:137302251-137302251	9	137302251	-	ENSG00000198435	protein_coding	-0.494838	-0.61247	0.117632	-5	1	2	1	CC	.	.	.	.	.	.
ZMYND19	ZMYND19	chr9:137590485-137590485	9	137590485	-	ENSG00000165724	protein_coding	-0.439897	-0.481199	0.041302	-5	0	5	5	G1S	.	.	.	.	.	.
PRPS2	NA	chrX:12791354-12791354	X	12791354	+	ENSG00000101911	protein_coding	-1.07152	-1.0311	-0.040428	-5	0	1	2	CC	.	.	.	.	.	.
SH3KBP1	NA	chrX:19887626-19887626	X	19887626	-	ENSG00000147010	protein_coding	-0.459278	-0.581485	0.122207	-5	1	0	1	n.a.	.	.	.	.	.	.
RPS6KA3	NA	chrX:20266632-20266632	X	20266632	-	ENSG00000177189	protein_coding	-0.763562	-0.912435	0.148873	-5	0	1	2	n.a.	.	.	.	.	.	.
SMS	NA	chrX:21940596-21940596	X	21940596	+	ENSG00000102172	protein_coding	-0.645383	-0.766955	0.121572	-5	0	1	2	n.a.	.	.	.	.	.	.
LAS1L	NA	chrX:65534806-65534806	X	65534806	-	ENSG00000001497	protein_coding	-0.495744	-0.580256	0.0845118	-5	1	5	1	n.a.	.	.	.	.	.	.
DIAPH2	NA	chrX:96684662-96684662	X	96684662	+	ENSG00000147202	protein_coding	-0.385138	-0.678326	0.293188	-5	0	1	2	n.a.	TAGGAA	0.982	15	.	.	.
OCRL	NA	chrX:129540274-129540274	X	129540274	+	ENSG00000122126	protein_coding	-0.0368992	-0.0561762	0.019277	-5	0	1	0	n.a.	.	.	.	.	.	.
PHF6	NA	chrX:134373311-134373311	X	134373311	+	ENSG00000156531	protein_coding	-0.499976	-0.563049	0.0630722	-5	0	1	2	G1S	TTCGAG	1	32	TTGGCGC	0.999	117
ATP11C	NA	chrX:139832288-139832288	X	139832288	-	ENSG00000101974	protein_coding	-0.66706	-0.796241	0.129181	-5	0	0	0	n.a.	.	.	.	.	.	.
HCFC1	NA	chrX:153971368-153971368	X	153971368	-	ENSG00000172534	protein_coding	-0.544202	-0.684281	0.140079	-5	0	4	2	G2M	.	.	.	.	.	.
GNB1	GNB1	chr1:1891087-1891087	1	1891087	-	ENSG00000078369	protein_coding	-0.43593	-0.534199	0.0982687	-5	0	2	0	CC	.	.	.	.	.	.
PPIH	PPIH	chr1:42658376-42658376	1	42658376	+	ENSG00000171960	protein_coding	-1.0658	-0.494731	-0.571067	-5	0	9	2	n.a.	CTTGAA	1	90	TTGGCGG	0.985	126
POGZ	POGZ	chr1:151459465-151459465	1	151459465	-	ENSG00000143442	protein_coding	-0.601823	-0.686201	0.0843772	-5	2	2	2	n.a.	.	.	.	.	.	.
NAA40	NAA40	chr11:63938969-63938969	11	63938969	+	ENSG00000110583	protein_coding	-0.391894	-0.485159	0.0932643	-5	0	3	1	n.a.	.	.	.	.	.	.
TCTN2	TCTN2	chr12:123671112-123671112	12	123671112	+	ENSG00000168778	protein_coding	-1.31333	-1.18814	-0.125188	-5	1	4	1	n.a.	.	.	.	.	.	.
MYH10	MYH10	chr17:8630718-8630718	17	8630718	-	ENSG00000133026	protein_coding	-0.569753	-0.613343	0.0435902	-5	0	2	2	n.a.	.	.	.	.	.	.
HNRNPM	HNRNPM	chr19:8444918-8444918	19	8444918	+	ENSG00000099783	protein_coding	-0.782106	-0.882633	0.100527	-5	0	2	1	n.a.	TTTGAT	0.999	131	TTGCCGC	1	172
ARHGAP35	ARHGAP35	chr19:46918675-46918675	19	46918675	+	ENSG00000160007	protein_coding	-0.305549	-0.497234	0.191686	-5	0	0	0	n.a.	TAGGAA	0.953	-190	.	.	.
BCAT2	BCAT2	chr19:48811063-48811063	19	48811063	-	ENSG00000105552	protein_coding	-0.435006	-0.626814	0.191808	-5	1	2	0	n.a.	.	.	.	.	.	.
SLC25A12	SLC25A12	chr2:171894303-171894303	2	171894303	-	ENSG00000115840	protein_coding	-0.436061	-0.72084	0.284779	-5	0	2	1	n.a.	.	.	.	.	.	.
HSPD1	HSPD1	chr2:197499916-197499916	2	197499916	-	ENSG00000144381	protein_coding	-0.831294	-0.935449	0.104155	-5	6	5	4	CC	.	.	.	TTCCCGG	0.968	-134
DSCR3	NA	chr21:37267532-37267532	21	37267532	-	ENSG00000157538	protein_coding	-0.455292	-0.563313	0.108021	-5	1	4	2	n.a.	.	.	.	.	.	.
SEC22C	SEC22C	chr3:42582028-42582028	3	42582028	-	ENSG00000093183	protein_coding	-0.662308	-0.757921	0.0956132	-5	1	8	2	n.a.	.	.	.	.	.	.
RNF4	RNF4	chr4:2469067-2469067	4	2469067	+	ENSG00000063978	protein_coding	-0.376296	-0.451494	0.0751982	-5	0	3	3	G2M	.	.	.	TTGCCGG	0.872	-149
MTMR12	MTMR12	chr5:32313008-32313008	5	32313008	-	ENSG00000150712	protein_coding	-0.480086	-0.701504	0.221417	-5	0	3	0	n.a.	.	.	.	.	.	.
KIF2A	KIF2A	chr5:62306161-62306161	5	62306161	+	ENSG00000068796	protein_coding	-0.546623	-0.582661	0.0360381	-5	1	6	4	n.a.	TTTGAT	0.984	-181	.	.	.
CWC27	CWC27	chr5:64768927-64768927	5	64768927	+	ENSG00000153015	protein_coding	-0.526995	-0.739573	0.212579	-5	4	5	1	n.a.	.	.	.	.	.	.
ZNF138	ZNF138	chr7:64794392-64794392	7	64794392	+	ENSG00000197008	protein_coding	-0.705551	-0.383476	-0.322075	-5	0	4	0	G2M	.	.	.	.	.	.
TNPO3	TNPO3	chr7:129055173-129055173	7	129055173	-	ENSG00000064419	protein_coding	-0.697233	-0.847974	0.15074	-5	1	4	4	n.a.	.	.	.	TTCCCGG	0.992	-8
EXOSC3	EXOSC3	chr9:37785070-37785070	9	37785070	-	ENSG00000107371	protein_coding	-0.517158	-0.651115	0.133957	-5	0	5	1	n.a.	.	.	.	.	.	.
ANO6	ANO6	chr12:45215986-45215986	12	45215986	+	ENSG00000177119	protein_coding	-0.738619	-0.810428	0.0718087	-5	3	3	3	n.a.	.	.	.	.	.	.
TMX1	TMX1	chr14:51240167-51240167	14	51240167	+	ENSG00000139921	protein_coding	-0.418606	-0.457206	0.0385999	-5	0	4	4	n.a.	.	.	.	.	.	.
ZC3H14	ZC3H14	chr14:88562908-88562908	14	88562908	+	ENSG00000100722	protein_coding	-0.481796	-0.578879	0.0970834	-5	1	2	2	n.a.	.	.	.	.	.	.
TELO2	TELO2	chr16:1493350-1493350	16	1493350	+	ENSG00000100726	protein_coding	-0.696033	-0.498855	-0.197178	-5	1	2	1	n.a.	.	.	.	.	.	.
NFATC2IP	NFATC2IP	chr16:28950996-28950996	16	28950996	+	ENSG00000176953	protein_coding	-0.439551	-0.45047	0.0109196	-5	1	9	5	n.a.	.	.	.	TTGGCGC	1	-181
CBFB	CBFB	chr16:67029146-67029146	16	67029146	+	ENSG00000067955	protein_coding	-0.823589	-0.868028	0.0444389	-5	0	2	2	CC	.	.	.	TTGCCGG	0.928	-107
NUP88	NUP88	chr17:5419739-5419739	17	5419739	-	ENSG00000108559	protein_coding	-0.655381	-0.680178	0.0247971	-5	0	8	1	G2M	.	.	.	.	.	.
KAT7	KAT7	chr17:49788618-49788618	17	49788618	+	ENSG00000136504	protein_coding	-0.541776	-0.577379	0.035603	-5	3	8	3	n.a.	TTTGAA	0.965	-61	.	.	.
GULP1	GULP1	chr2:188291668-188291668	2	188291668	+	ENSG00000144366	protein_coding	-0.56412	-0.71595	0.15183	-5	1	1	2	n.a.	.	.	.	.	.	.
ABI2	ABI2	chr2:203328279-203328279	2	203328279	+	ENSG00000138443	protein_coding	-0.564585	-0.67216	0.107574	-5	0	3	2	n.a.	.	.	.	TTGGCGC	0.833	172
LANCL1	LANCL1	chr2:210476705-210476705	2	210476705	-	ENSG00000115365	protein_coding	-0.588978	-0.644692	0.0557143	-5	0	3	1	n.a.	.	.	.	.	.	.
CUL3	CUL3	chr2:224585393-224585393	2	224585393	-	ENSG00000036257	protein_coding	-0.506927	-0.657551	0.150624	-5	0	8	2	n.a.	.	.	.	.	.	.
IFT122	IFT122	chr3:129440124-129440124	3	129440124	+	ENSG00000163913	protein_coding	-1.12863	-1.36431	0.235682	-5	3	3	2	n.a.	.	.	.	.	.	.
MRPL3	MRPL3	chr3:131503016-131503016	3	131503016	-	ENSG00000114686	protein_coding	-0.494481	-0.540598	0.0461165	-5	5	4	1	n.a.	.	.	.	.	.	.
HPS3	HPS3	chr3:149129583-149129583	3	149129583	+	ENSG00000163755	protein_coding	-0.771248	-0.704226	-0.0670214	-5	1	3	2	n.a.	.	.	.	.	.	.
PTTG2	PTTG2	chr4:37960434-37960434	4	37960434	+	ENSG00000250254	protein_coding	-1.29177	-0.573131	-0.718636	-5	0	0	0	G2M	.	.	.	.	.	.
TARS	NA	chr5:33440791-33440791	5	33440791	+	ENSG00000113407	protein_coding	-0.6674	-0.851173	0.183772	-5	2	4	2	CC	.	.	.	.	.	.
SKIV2L2	NA	chr5:55307747-55307747	5	55307747	+	ENSG00000039123	protein_coding	-0.670771	-0.833289	0.162517	-5	2	3	2	n.a.	.	.	.	TTGCCGC	0.996	-184
MAPK9	MAPK9	chr5:180292071-180292071	5	180292071	-	ENSG00000050748	protein_coding	-0.843451	-0.822841	-0.0206101	-5	2	2	1	n.a.	.	.	.	.	.	.
WDR46	WDR46	chr6:33289527-33289527	6	33289527	-	ENSG00000227057	protein_coding	-0.0653269	-0.152886	0.087559	-5	0	5	0	n.a.	.	.	.	.	.	.
KCTD20	KCTD20	chr6:36442766-36442766	6	36442766	+	ENSG00000112078	protein_coding	-0.423536	-0.549728	0.126192	-5	1	2	2	n.a.	.	.	.	TTCCCGG	0.991	147
REPS1	REPS1	chr6:138988261-138988261	6	138988261	-	ENSG00000135597	protein_coding	-0.5135	-0.563669	0.0501692	-5	1	2	1	n.a.	.	.	.	TTCCCGG	0.975	140
FXN	FXN	chr9:69035562-69035562	9	69035562	+	ENSG00000165060	protein_coding	0.182171	0.20063	-0.018459	-5	0	1	0	n.a.	.	.	.	.	.	.
PIGA	NA	chrX:15335554-15335554	X	15335554	-	ENSG00000165195	protein_coding	-0.556708	-0.510621	-0.0460876	-5	0	4	1	G2M	.	.	.	.	.	.
MAMLD1	NA	chrX:150363283-150363283	X	150363283	+	ENSG00000013619	protein_coding	-1.10185	-1.0396	-0.0622479	-5	0	0	1	n.a.	.	.	.	.	.	.
TRIT1	TRIT1	chr1:39883505-39883505	1	39883505	-	ENSG00000043514	protein_coding	-0.364112	-0.479787	0.115675	-5	0	1	0	n.a.	.	.	.	.	.	.
CEP170	CEP170	chr1:243255406-243255406	1	243255406	-	ENSG00000143702	protein_coding	-0.581763	-0.75405	0.172287	-5	0	1	1	n.a.	.	.	.	TTGGCGC	0.938	-108
LSM4	LSM4	chr19:18323191-18323191	19	18323191	-	ENSG00000130520	protein_coding	-0.802998	-0.646739	-0.15626	-5	1	5	3	n.a.	.	.	.	.	.	.
HLCS	HLCS	chr21:36980964-36980964	21	36980964	-	ENSG00000159267	protein_coding	-0.3782	-0.552288	0.174088	-5	3	2	2	CC	.	.	.	.	.	.
OSBPL10	OSBPL10	chr3:31981850-31981850	3	31981850	-	ENSG00000144645	protein_coding	-0.563372	-0.661574	0.0982029	-5	3	1	3	G1S	.	.	.	.	.	.
SLC7A11	SLC7A11	chr4:138242349-138242349	4	138242349	-	ENSG00000151012	protein_coding	-1.73129	-2.01715	0.285859	-5	0	0	0	G2M	.	.	.	.	.	.
PRELID1	PRELID1	chr5:177303833-177303833	5	177303833	+	ENSG00000169230	protein_coding	-0.612108	-0.718769	0.106661	-5	3	1	0	n.a.	.	.	.	.	.	.
ETV1	ETV1	chr7:13990017-13990017	7	13990017	-	ENSG00000006468	protein_coding	-1.7872	-2.15636	0.36916	-5	0	3	2	CC	.	.	.	.	.	.
ADAT2		chr6:143450704	6	143450704	-
ADSS		chr1:244452134	1	244452134	-
AEN		chr15:88621295	15	88621295	+
AGFG2		chr7:100539210	7	100539210	+
AIFM1		chrX:130165887	X	130165887	-
AIM1		chr6:106511429	6	106511429	+
AKIRIN2		chr6:87702267	6	87702267	-
AKR1B1		chr7:134459136	7	134459136	-
ALDH16A1		chr19:49453215	19	49453215	+
ALDH6A1		chr14:74084493	14	74084493	-
ALG10		chr12:34022280	12	34022280	+
ALG10B		chr12:38316754	12	38316754	+
ALG8		chr11:78139653	11	78139653	-
ALKBH6		chr19:36014239	19	36014239	-
ANKRD32		chr5:94618685	5	94618685	+
ANKRD49		chr11:94493986	11	94493986	+
AP4B1		chr1:113904903	1	113904903	-
AP4M1		chr7:100101506	7	100101506	+
APITD1-CORT		chr1:10430101	1	10430101	+
APLF		chr2:68467558	2	68467558	+
APOBEC3B		chr22:38982399	22	38982399	+
APOBEC3D		chr22:39021112	22	39021112	+
ARID3B		chr15:74541206	15	74541206	+
ASH2L		chr8:38105492	8	38105492	+
ASNA1		chr19:12737491	19	12737491	+
ATM		chr11:108222831	11	108222831	+
ATR		chr3:142578826	3	142578826	-
BLOC1S3		chr19:45178744	19	45178744	+
BRCA2		chr13:32315479	13	32315479	+
BRD8		chr5:138178669	5	138178669	-
BRD9		chr5:892824	5	892824	-
C10orf88		chr10:122954403	10	122954403	-
C11orf10		chr11:61792613	11	61792613	-
C11orf30		chr11:76445024	11	76445024	+
C11orf82		chr11:82901694	11	82901694	+
C12orf32		chr12:2877198	12	2877198	+
C16orf80		chr16:58129392	16	58129392	-
C19orf40		chr19:32972241	19	32972241	+
C19orf54		chr19:40750853	19	40750853	-
C20orf72		chr20:17969118	20	17969118	+
C20orf94		chr20:10435302	20	10435302	+
C3orf26		chr3:99817833	3	99817833	+
C3orf38		chr3:88149742	3	88149742	+
C3orf78		chr3:52536604	3	52536604	+
C4orf21		chr4:112636995	4	112636995	-
C9orf100		chr9:35665281	9	35665281	-
C9orf46		chr9:5437937	9	5437937	-
CADM2		chr3:84958981	3	84958981	+
CALR		chr19:12938599	19	12938599	+
CASC5		chr15:40594248	15	40594248	+
CBWD1		chr9:179075	9	179075	-
CBWD2		chr2:113437690	2	113437690	+
CBWD3		chr9:68241922	9	68241922	+
CBWD5		chr9:65675868	9	65675868	-
CCDC15		chr11:124954120	11	124954120	+
CCDC76		chr1:100133149	1	100133149	+
CCNG2		chr4:77157203	4	77157203	+
CD3EAP		chr19:45406208	19	45406208	+
CDC23		chr5:138213343	5	138213343	-
CDS2		chr20:5126760	20	5126760	+
CENPP		chr9:92325458	9	92325458	+
CEP44		chr4:174283903	4	174283903	+
CEP76		chr18:12702704	18	12702704	-
CEP89		chr19:32971963	19	32971963	-
CHCHD2		chr7:56106494	7	56106494	-
CHCHD3		chr7:133082068	7	133082068	-
CHTOP		chr1:153633981	1	153633981	+
CLP1		chr11:57657743	11	57657743	+
CNOT3		chr19:54137719	19	54137719	+
CNOT4		chr7:135510127	7	135510127	-
CNPY4		chr7:100119641	7	100119641	+
COMMD4		chr15:75336032	15	75336032	+
COX17		chr3:119677396	3	119677396	-
COX8A		chr11:63974606	11	63974606	+
CSTF1(overlaps with AURKA)		chr20:56392370	20	56392370	+
CSTF2T		chr10:51699595	10	51699595	-
CSTF3		chr11:33161491	11	33161491	-
CWC15		chr11:94973612	11	94973612	-
CYB5B		chr16:69424594	16	69424594	+
DCDC1		chr11:31369810	11	31369810	-
DCLRE1C		chr10:14954095	10	14954095	-
DCP2		chr5:112976709	5	112976709	+
DCTN5		chr16:23641365	16	23641365	+
DDB2		chr11:47214941	11	47214941	+
DEPDC4		chr12:100267079	12	100267079	-
DERL2		chr17:5486174	17	5486174	-
DHRS7B		chr17:21126927	17	21126927	+
DMTF1		chr7:87152360	7	87152360	+
DNAJB11		chr3:186570162	3	186570162	+
DNAJC24		chr11:31369829	11	31369829	+
DROSHA		chr5:31532175	5	31532175	-
DZIP3		chr3:108589489	3	108589489	+
E2F3		chr6:20401905	6	20401905	+
EDC3		chr15:74696045	15	74696045	-
EED		chr11:86244763	11	86244763	+
EEF1G		chr11:62573988	11	62573988	-
EFCAB11		chr14:89954745	14	89954745	-
EFCAB7		chr1:63523341	1	63523341	+
EIF2AK3		chr2:88627576	2	88627576	-
EIF3F		chr11:7986897	11	7986897	+
ENC1		chr5:74641424	5	74641424	-
ENY2		chr8:109334322	8	109334322	+
EPM2AIP1		chr3:36993304	3	36993304	-
ERI2		chr16:20806473	16	20806473	-
ETFDH		chr4:158672124	4	158672124	+
EXOSC6		chr16:70251930	16	70251930	-
FAM110A		chr20:833712	20	833712	+
FAM200B		chr4:15681728	4	15681728	+
FAM64A		chr17:6444414	17	6444414	+
FBXO8		chr4:174284251	4	174284251	-
FDFT1		chr8:11802680	8	11802680	+
FDXR		chr17:74873031	17	74873031	-
FIGN		chr2:163736003	2	163736003	-
FKBP10		chr17:41812709	17	41812709	+
FLAD1		chr1:154983293	1	154983293	+
FOXN2		chr2:48314655	2	48314655	+
FTSJ2		chr7:2242198	7	2242198	-
GAPDH		chr12:6534490	12	6534490	+
GBA		chr1:155244862	1	155244862	-
GGCT		chr7:30504841	7	30504841	-
GIN1		chr5:103120138	5	103120138	-
GLA		chrX:101408013	X	101408013	-
GMPPB		chr3:49723951	3	49723951	-
GNN		chr12:103930211	12	103930211	-
GOLT1B		chr12:21501764	12	21501764	+
GORASP2		chr2:170928437	2	170928437	+
GSG2		chr17:3723902	17	3723902	+
H2AC13		chr6:27808198	6	27808198	+
H2AC18		chr1:149842751	1	149842751	-
H2AC19		chr1:149851060	1	149851060	+
H3C14		chr1:149841193	1	149841193	-
H3C15		chr1:149852618	1	149852618	+
H4C14		chr1:149832656	1	149832656	+
H4C15		chr1:149861159	1	149861159	-
HCCS		chrX:11111285	X	11111285	+
HCN3		chr1:155277582	1	155277582	+
HEATR1		chr1:236604541	1	236604541	-
HINT3		chr6:125956714	6	125956714	+
HIST1H1C		chr6:26056471	6	26056471	-
HIST1H2AB		chr6:26033568	6	26033568	-
HIST1H2AD		chr6:26199243	6	26199243	-
HIST1H2AE		chr6:26216919	6	26216919	+
HIST1H2AG		chr6:27133037	6	27133037	+
HIST1H2AH		chr6:27147128	6	27147128	+
HIST1H2AJ		chr6:27814740	6	27814740	-
HIST1H2AK		chr6:27838339	6	27838339	-
HIST1H2AL		chr6:27865328	6	27865328	+
HIST1H2AM		chr6:27893185	6	27893185	-
HIST1H2BC		chr6:26123904	6	26123904	-
HIST1H2BD		chr6:26158120	6	26158120	+
HIST1H2BE		chr6:26183795	6	26183795	+
HIST1H2BF		chr6:26199558	6	26199558	+
HIST1H2BG		chr6:26216644	6	26216644	-
HIST1H2BH		chr6:26251650	6	26251650	+
HIST1H2BI		chr6:26272975	6	26272975	+
HIST1H2BJ		chr6:27132796	6	27132796	-
HIST1H2BK		chr6:27146858	6	27146858	-
HIST1H2BL		chr6:27807931	6	27807931	-
HIST1H2BM		chr6:27815043	6	27815043	+
HIST1H2BN		chr6:27838661	6	27838661	+
HIST1H3A		chr6:26020489	6	26020489	+
HIST1H3B		chr6:26032060	6	26032060	-
HIST1H3C		chr6:26045410	6	26045410	+
HIST1H3E		chr6:26225154	6	26225154	+
HIST1H3F		chr6:26250607	6	26250607	-
HIST1H3G		chr6:26271384	6	26271384	-
HIST1H4C		chr6:26103947	6	26103947	+
HIST2H2AB		chr1:149887916	1	149887916	-
HIST2H2AC		chr1:149886974	1	149886974	+
HIST2H2BC		chr1:149850773	1	149850773	-
HIST2H2BE		chr1:149886682	1	149886682	-
HIST2H2BF		chr1:149812373	1	149812373	-
HIST2H3D		chr1:149813681	1	149813681	-
HIST3H2A		chr1:228457859	1	228457859	-
HIST3H2BB		chr1:228458106	1	228458106	+
HIST3H3		chr1:228425325	1	228425325	-
HNRNPH2		chrX:101408132	X	101408132	+
HNRNPL		chr19:38849977	19	38849977	-
HNRNPUL1		chr19:41264214	19	41264214	+
HSCB		chr22:28742054	22	28742054	+
HSD17B7P2		chr10:38356379	10	38356379	+
HSP90B1		chr12:103930410	12	103930410	+
HSPA13		chr21:14383188	21	14383188	-
HSPB6		chr19:35757029	19	35757029	-
HSPBAP1		chr3:122793819	3	122793819	-
ID3		chr1:23559794	1	23559794	-
IMMT		chr2:86195770	2	86195770	-
ING3		chr7:120950762	7	120950762	+
INO80E		chr16:29996209	16	29996209	+
IPMK		chr10:58267934	10	58267934	-
ISCU		chr12:108562517	12	108562517	+
JRKL		chr11:96389993	11	96389993	+
KAZALD1		chr10:101061241	10	101061241	+
KBTBD6		chr13:41132800	13	41132800	-
KCTD9		chr8:25458468	8	25458468	-
KDM4D		chr11:94973680	11	94973680	+
KIAA0101		chr15:64381503	15	64381503	-
KIAA1009		chr6:84227617	6	84227617	-
KIAA1731		chr11:93661649	11	93661649	+
KLHL7		chr7:23105733	7	23105733	+
KPNA2		chr17:68035731	17	68035731	+
LARP7		chr4:112637455	4	112637455	+
LENG1		chr19:54159708	19	54159708	-
LEPREL4		chr17:41812199	17	41812199	-
LLPH		chr12:66130753	12	66130753	-
LOC100133315		chr11:71928447	11	71928447	-
LOC642846		chr12:9283692	12	9283692	+
LOC81691		chr16:20806444	16	20806444	+
LRRC49		chr15:70892588	15	70892588	+
LRTOMT;LRTOMT		chr11:72080330	11	72080330	+
LTN1		chr21:28992956	21	28992956	-
MAEA		chr4:1289883	4	1289883	+
MALT1		chr18:58671385	18	58671385	+
MAP3K7		chr6:90587188	6	90587188	-
MDH1		chr2:63589150	2	63589150	+
METTL15		chr11:28108250	11	28108250	+
METTL18		chr1:169794890	1	169794890	-
METTL2A		chr17:62423884	17	62423884	+
METTL2B		chr7:128476728	7	128476728	+
MFAP1		chr15:43824753	15	43824753	-
MFSD11		chr17:76737500	17	76737500	+
MKLN1		chr7:131327835	7	131327835	+
MLF1IP		chr4:184734132	4	184734132	-
MLH1		chr3:36993349	3	36993349	+
MMS22L		chr6:97283176	6	97283176	-
MNS1		chr15:56465137	15	56465137	-
MOSPD2		chrX:14873404	X	14873404	+
MRE11A		chr11:94493874	11	94493874	-
MRP63		chr13:21176232	13	21176232	+
MRPL13		chr8:120445407	8	120445407	-
MRPL18		chr6:159790459	6	159790459	+
MRPL27		chr17:50373201	17	50373201	-
MRPL46		chr15:88467402	15	88467402	-
MRPL51		chr12:6493305	12	6493305	-
MRPS11		chr15:88467452	15	88467452	+
MRPS33		chr7:141014981	7	141014981	-
MSH5		chr6:31739947	6	31739947	+
MSTO2P		chr1:155745817	1	155745817	+
MTAP		chr9:21802635	9	21802635	+
MUT		chr6:49463328	6	49463328	-
NAA38		chr7:118184031	7	118184031	+
NAP1L4		chr11:2992377	11	2992377	-
NEU1		chr6:31862932	6	31862932	-
NFYA		chr6:41072967	6	41072967	+
NOL8		chr9:92325594	9	92325594	-
NOTCH2		chr1:120069703	1	120069703	-
NOTCH2NL		chr1:148679777	1	148679777	+
NPHP1		chr2:110205062	2	110205062	-
NRD1		chr1:51878937	1	51878937	-
NSUN6		chr10:18651621	10	18651621	-
NUDT15		chr13:48037566	13	48037566	+
NUDT2		chr9:34329505	9	34329505	+
NUDT6		chr4:122922606	4	122922606	-
NUMA1		chr11:72080527	11	72080527	-
NUP133		chr1:229508341	1	229508341	-
NUPL2		chr7:23181826	7	23181826	+
OARD1		chr6:41072449	6	41072449	-
OAS3		chr12:112938443	12	112938443	+
OLFML2B		chr1:162023854	1	162023854	-
OSTC		chr4:108650584	4	108650584	+
PALB2		chr16:23641357	16	23641357	-
PAN2		chr12:56333749	12	56333749	-
PANX1		chr11:94128927	11	94128927	+
PARG		chr10:45972423	10	45972423	-
PCNA		chr20:5120001	20	5120001	-
PDZD11		chrX:70289948	X	70289948	-
PFAS		chr17:8249277	17	8249277	+
PHB2		chr12:6970753	12	6970753	-
PIAS1		chr15:68054233	15	68054233	+
PLA2G15		chr16:68245343	16	68245343	+
PLAA		chr9:26947470	9	26947470	-
PNO1		chr2:68157872	2	68157872	+
POLR2K		chr8:100150610	8	100150610	+
PPID		chr4:158723400	4	158723400	-
PPIL3		chr2:200889126	2	200889126	-
PPIL4		chr6:149546102	6	149546102	-
PPM1D		chr17:60600182	17	60600182	+
PPP1R12B		chr1:202348701	1	202348701	+
PPWD1		chr5:65563303	5	65563303	+
PRPF38A		chr1:52404546	1	52404546	+
PRPSAP1		chr17:76354149	17	76354149	-
PSMA1		chr11:14520445	11	14520445	-
PSMB3		chr17:38752748	17	38752748	+
PSMG2		chr18:12702987	18	12702987	+
PTRHD1		chr2:24793382	2	24793382	-
QPCTL		chr19:45692482	19	45692482	+
RAD51C		chr17:58692601	17	58692601	+
RAP1B		chr12:68610838	12	68610838	+
RAPGEF6		chr5:131635236	5	131635236	-
RARS2		chr6:87590017	6	87590017	-
RASAL2		chr1:178093728	1	178093728	+
RBM14		chr11:66616581	11	66616581	+
RBM15		chr1:110339322	1	110339322	+
RBMX		chrX:136880780	X	136880780	-
RCL1		chr9:4792833	9	4792833	+
RDM1		chr17:35930776	17	35930776	-
RECQL		chr12:21501669	12	21501669	-
RNF121		chr11:71928721	11	71928721	+
RNF5		chr6:32178384	6	32178384	+
RPL26		chr17:8383247	17	8383247	-
RPL27		chr17:42998428	17	42998428	+
RPL38		chr17:74203655	17	74203655	+
RPL4		chr15:66504855	15	66504855	-
RPS13		chr11:17077673	11	17077673	-
RPS20		chr8:56074581	8	56074581	-
RQCD1		chr2:218568954	2	218568954	+
RTEL1		chr20:63657809	20	63657809	+
RTKN2		chr10:62268707	10	62268707	-
SETD8		chr12:123384156	12	123384156	+
SGOL1		chr3:20186206	3	20186206	-
SGOL2		chr2:200526141	2	200526141	+
SHFM1		chr7:96709891	7	96709891	-
SHQ1		chr3:72848447	3	72848447	-
SLC25A14		chrX:130340072	X	130340072	+
SLC35E3		chr12:68746155	12	68746155	+
SLC9A5		chr16:67247522	16	67247522	-
SLX1A		chr16:30193842	16	30193842	+
SLX1B		chr16:29454500	16	29454500	+
SNIP1		chr1:37554302	1	37554302	-
SNRPD2		chr19:45692185	19	45692185	-
SNRPE		chr1:203861611	1	203861611	+
SNRPG		chr2:70293737	2	70293737	-
SOCS4		chr14:55027125	14	55027125	+
SPICE1		chr3:113515187	3	113515187	-
SPRY4		chr5:142325055	5	142325055	-
SRBD1		chr2:45611294	2	45611294	-
SRP9		chr1:225777812	1	225777812	+
SRPR		chr11:126268982	11	126268982	-
SRSF11		chr1:70205681	1	70205681	+
SRSF6		chr20:43457863	20	43457863	+
STARD3NL		chr7:38178205	7	38178205	+
STK35		chr20:2101881	20	2101881	+
SUCLG1		chr2:84459462	2	84459462	-
SUPT4H1		chr17:58352202	17	58352202	-
SYNGR4		chr19:48364393	19	48364393	+
TAF11		chr6:34888042	6	34888042	-
TERF1		chr8:73008861	8	73008861	+
THAP10		chr15:70892433	15	70892433	-
THAP8		chr19:36054762	19	36054762	-
TIAL1		chr10:119597029	10	119597029	-
TIMM23		chr10:45972478	10	45972478	+
TIMM8A		chrX:101348969	X	101348969	-
TMED5		chr1:93180689	1	93180689	-
TMEM111		chr3:9986838	3	9986838	-
TMEM126B		chr11:85628577	11	85628577	+
TMEM143		chr19:48363929	19	48363929	-
TMEM167A		chr5:83077453	5	83077453	-
TMEM194A		chr12:57078791	12	57078791	-
TMEM48		chr1:53838552	1	53838552	-
TMEM55B		chr14:20461478	14	20461478	-
TNKS		chr8:9555934	8	9555934	+
TOP1		chr20:41028821	20	41028821	+
TPD52L2		chr20:63865227	20	63865227	+
TPRKB		chr2:73737390	2	73737390	-
TRAPPC6A		chr19:45178227	19	45178227	-
TRMT6		chr20:5950527	20	5950527	-
TROVE2		chr1:193059421	1	193059421	+
TSTD2		chr9:97633680	9	97633680	-
TTC32		chr2:19901983	2	19901983	-
UBE2CBP		chr6:83065826	6	83065826	-
UBP1		chr3:33440405	3	33440405	-
UFD1L		chr22:19479215	22	19479215	-
USP5		chr12:6852120	12	6852120	+
USP51		chrX:55489198	X	55489198	-
VPS26B		chr11:134224666	11	134224666	+
VPS35		chr16:46689232	16	46689232	-
VPS45		chr1:150067284	1	150067284	+
WDPCP		chr2:63588733	2	63588733	-
WDR67		chr8:123072679	8	123072679	+
WDR92		chr2:68157524	2	68157524	-
WHAMM		chr15:82809220	15	82809220	+
ZC3H10		chr12:56118245	12	56118245	+
ZCCHC17		chr1:31296994	1	31296994	+
ZFPL1		chr11:65084221	11	65084221	+
ZFYVE20		chr3:15099148	3	15099148	-
ZNF132		chr19:58440222	19	58440222	-
ZNF180		chr19:44500522	19	44500522	-
ZNF266		chr19:9435558	19	9435558	-
ZNF300		chr5:150904983	5	150904983	-
ZNF473		chr19:50025954	19	50025954	+
ZNF530		chr19:57599884	19	57599884	+
ZNF551		chr19:57681988	19	57681988	+
ZNF653		chr19:11505923	19	11505923	-
ZNF687		chr1:151282314	1	151282314	+
ZNF688		chr16:30572407	16	30572407	-
ZNF689		chr16:30610361	16	30610361	-
ZNF701		chr19:52570663	19	52570663	+
ZNF785		chr16:30585771	16	30585771	-
ZNF789		chr7:99472891	7	99472891	+
ZNF850		chr19:36772814	19	36772814	-

## Sheet: GOTerms_WTArrested5MReplicate1
GO biological process complete	raw P-value	FDR	Homo sapiens - REFLIST (20595)	in_WT_Rep1 (261)	in_WT_Rep1(expected)	in_WT_Rep1 (over/under)	in_WT_Rep1(fold Enrichment)
cell cycle (GO:0007049)	1.21e-73	1.91e-69	1316	124	16.68	+	7.44
cell cycle process (GO:0022402)	3.11e-71	2.45e-67	957	109	12.13	+	8.99
mitotic cell cycle (GO:0000278)	4.93e-66	2.6e-62	750	96	9.5	+	10.1
mitotic cell cycle process (GO:1903047)	3.28e-65	1.29e-61	675	92	8.55	+	10.75
cell division (GO:0051301)	1.76e-49	5.56e-46	498	70	6.31	+	11.09
spindle organization (GO:0007051)	6.18e-40	1.63e-36	224	47	2.84	+	16.56
microtubule cytoskeleton organization involved in mitosis (GO:1902850)	2.96e-38	6.69e-35	184	43	2.33	+	18.44
mitotic spindle organization (GO:0007052)	1.35e-37	2.66e-34	163	41	2.07	+	19.85
chromosome segregation (GO:0007059)	8.74e-37	1.53e-33	286	48	3.62	+	13.24
chromosome organization (GO:0051276)	1.21e-35	1.91e-32	1064	77	13.48	+	5.71
nuclear division (GO:0000280)	8.17e-35	1.17e-31	339	49	4.3	+	11.41
organelle fission (GO:0048285)	2.93e-33	3.86e-30	369	49	4.68	+	10.48
regulation of cell cycle (GO:0051726)	3.83e-33	4.66e-30	1164	77	14.75	+	5.22
microtubule cytoskeleton organization (GO:0000226)	7.43e-33	8.38e-30	567	57	7.19	+	7.93
nuclear chromosome segregation (GO:0098813)	2.94e-30	3.1e-27	227	39	2.88	+	13.56
regulation of cell cycle process (GO:0010564)	4.02e-30	3.97e-27	792	62	10.04	+	6.18
microtubule-based process (GO:0007017)	9.96e-30	9.26e-27	806	62	10.21	+	6.07
sister chromatid segregation (GO:0000819)	8.24e-29	7.24e-26	149	33	1.89	+	17.48
mitotic nuclear division (GO:0140014)	1.58e-28	1.31e-25	201	36	2.55	+	14.13
organelle organization (GO:0006996)	3.77e-28	2.98e-25	3567	123	45.2	+	2.72
DNA metabolic process (GO:0006259)	4e-27	3.01e-24	777	58	9.85	+	5.89
cellular response to DNA damage stimulus (GO:0006974)	1.9e-23	1.36e-20	793	54	10.05	+	5.37
regulation of mitotic cell cycle (GO:0007346)	4.24e-23	2.91e-20	588	47	7.45	+	6.31
DNA repair (GO:0006281)	4.46e-23	2.94e-20	531	45	6.73	+	6.69
DNA conformation change (GO:0071103)	1.23e-22	7.8e-20	312	36	3.95	+	9.1
mitotic sister chromatid segregation (GO:0000070)	1.34e-22	8.17e-20	121	26	1.53	+	16.96
cytoskeleton organization (GO:0007010)	3.24e-22	1.9e-19	1212	64	15.36	+	4.17
cellular component organization (GO:0016043)	9.12e-22	5.15e-19	5783	148	73.29	+	2.02
cell cycle phase transition (GO:0044770)	1.63e-21	8.89e-19	270	33	3.42	+	9.64
mitotic cell cycle phase transition (GO:0044772)	7.04e-21	3.71e-18	262	32	3.32	+	9.64
regulation of cell cycle phase transition (GO:1901987)	8.97e-21	4.57e-18	522	42	6.62	+	6.35
cellular component organization or biogenesis (GO:0071840)	1.32e-20	6.5e-18	6006	149	76.11	+	1.96
regulation of mitotic cell cycle phase transition (GO:1901990)	5.22e-20	2.5e-17	434	38	5.5	+	6.91
DNA replication (GO:0006260)	1.85e-18	8.61e-16	273	30	3.46	+	8.67
positive regulation of cell cycle (GO:0045787)	5.72e-18	2.58e-15	310	31	3.93	+	7.89
DNA packaging (GO:0006323)	1.19e-17	5.23e-15	202	26	2.56	+	10.16
positive regulation of cell cycle process (GO:0090068)	1.86e-17	7.96e-15	228	27	2.89	+	9.34
meiotic cell cycle (GO:0051321)	3.06e-17	1.27e-14	233	27	2.95	+	9.14
meiotic cell cycle process (GO:1903046)	4.28e-17	1.73e-14	172	24	2.18	+	11.01
regulation of mitotic nuclear division (GO:0007088)	2.1e-16	8.29e-14	110	20	1.39	+	14.35
cell cycle checkpoint signaling (GO:0000075)	2.65e-16	1.02e-13	188	24	2.38	+	10.07
meiotic nuclear division (GO:0140013)	9.51e-16	3.58e-13	158	22	2	+	10.99
negative regulation of cell cycle process (GO:0010948)	3.38e-15	1.24e-12	368	30	4.66	+	6.43
regulation of nuclear division (GO:0051783)	1.01e-14	3.63e-12	138	20	1.75	+	11.44
double-strand break repair (GO:0006302)	1.29e-14	4.52e-12	204	23	2.59	+	8.9
protein-DNA complex assembly (GO:0065004)	1.79e-14	6.15e-12	256	25	3.24	+	7.71
nucleic acid metabolic process (GO:0090304)	2.17e-14	7.31e-12	2217	73	28.1	+	2.6
centromere complex assembly (GO:0034508)	4.27e-14	1.41e-11	38	13	0.48	+	26.99
protein-DNA complex subunit organization (GO:0071824)	5.22e-14	1.68e-11	296	26	3.75	+	6.93
regulation of cell cycle G2/M phase transition (GO:1902749)	6.65e-14	2.1e-11	222	23	2.81	+	8.18
regulation of mitotic sister chromatid separation (GO:0010965)	7.54e-14	2.34e-11	66	15	0.84	+	17.93
negative regulation of cell cycle (GO:0045786)	1.01e-13	3.06e-11	454	31	5.75	+	5.39
mitotic cell cycle checkpoint signaling (GO:0007093)	1.13e-13	3.38e-11	159	20	2.02	+	9.93
regulation of G2/M transition of mitotic cell cycle (GO:0010389)	2.31e-13	6.76e-11	212	22	2.69	+	8.19
regulation of sister chromatid segregation (GO:0033045)	2.72e-13	7.81e-11	73	15	0.93	+	16.21
regulation of chromosome separation (GO:1905818)	2.72e-13	7.67e-11	73	15	0.93	+	16.21
regulation of chromosome segregation (GO:0051983)	3.08e-13	8.55e-11	90	16	1.14	+	14.03
regulation of cytokinesis (GO:0032465)	3.08e-13	8.4e-11	90	16	1.14	+	14.03
negative regulation of cell cycle phase transition (GO:1901988)	3.21e-13	8.6e-11	294	25	3.73	+	6.71
spindle assembly (GO:0051225)	3.59e-13	9.45e-11	91	16	1.15	+	13.87
DNA-dependent DNA replication (GO:0006261)	4.28e-13	1.11e-10	195	21	2.47	+	8.5
regulation of mitotic metaphase/anaphase transition (GO:0030071)	4.63e-13	1.18e-10	61	14	0.77	+	18.11
regulation of cell division (GO:0051302)	5.77e-13	1.45e-10	175	20	2.22	+	9.02
DNA recombination (GO:0006310)	6.94e-13	1.71e-10	225	22	2.85	+	7.72
regulation of metaphase/anaphase transition of cell cycle (GO:1902099)	8.18e-13	1.99e-10	64	14	0.81	+	17.26
meiosis I (GO:0007127)	2.12e-12	5.08e-10	123	17	1.56	+	10.91
nucleobase-containing compound metabolic process (GO:0006139)	2.41e-12	5.7e-10	2705	78	34.28	+	2.28
meiosis I cell cycle process (GO:0061982)	2.68e-12	6.23e-10	125	17	1.58	+	10.73
cellular response to stress (GO:0033554)	4.45e-12	1.02e-09	1741	59	22.06	+	2.67
cellular component assembly (GO:0022607)	7.14e-12	1.61e-09	2494	73	31.61	+	2.31
negative regulation of mitotic nuclear division (GO:0045839)	8.65e-12	1.93e-09	35	11	0.44	+	24.8
cytoskeleton-dependent cytokinesis (GO:0061640)	9.01e-12	1.98e-09	96	15	1.22	+	12.33
cytokinesis (GO:0000910)	1.17e-11	2.54e-09	98	15	1.24	+	12.08
G2/M transition of mitotic cell cycle (GO:0000086)	1.53e-11	3.27e-09	141	17	1.79	+	9.51
negative regulation of mitotic cell cycle phase transition (GO:1901991)	1.65e-11	3.48e-09	240	21	3.04	+	6.9
cellular aromatic compound metabolic process (GO:0006725)	1.76e-11	3.65e-09	2937	80	37.22	+	2.15
cell cycle G2/M phase transition (GO:0044839)	1.87e-11	3.85e-09	143	17	1.81	+	9.38
negative regulation of mitotic metaphase/anaphase transition (GO:0045841)	2.05e-11	4.16e-09	27	10	0.34	+	29.23
heterocycle metabolic process (GO:0046483)	2.28e-11	4.56e-09	2891	79	36.64	+	2.16
DNA replication-independent nucleosome assembly (GO:0006336)	2.32e-11	4.58e-09	39	11	0.49	+	22.26
chromosome organization involved in meiotic cell cycle (GO:0070192)	2.41e-11	4.71e-09	68	13	0.86	+	15.09
mitotic cytokinesis (GO:0000281)	2.41e-11	4.65e-09	68	13	0.86	+	15.09
DNA replication-independent nucleosome organization (GO:0034724)	2.92e-11	5.57e-09	40	11	0.51	+	21.7
centrosome cycle (GO:0007098)	3.64e-11	6.84e-09	88	14	1.12	+	12.55
negative regulation of metaphase/anaphase transition of cell cycle (GO:1902100)	3.66e-11	6.81e-09	29	10	0.37	+	27.21
cellular macromolecule metabolic process (GO:0044260)	4.26e-11	7.84e-09	4909	111	62.21	+	1.78
negative regulation of mitotic sister chromatid separation (GO:2000816)	4.83e-11	8.78e-09	30	10	0.38	+	26.3
CENP-A containing nucleosome assembly (GO:0034080)	4.83e-11	8.68e-09	30	10	0.38	+	26.3
negative regulation of mitotic sister chromatid segregation (GO:0033048)	4.83e-11	8.58e-09	30	10	0.38	+	26.3
negative regulation of sister chromatid segregation (GO:0033046)	4.83e-11	8.49e-09	30	10	0.38	+	26.3
CENP-A containing chromatin organization (GO:0061641)	4.83e-11	8.39e-09	30	10	0.38	+	26.3
chromatin organization (GO:0006325)	5.53e-11	9.5e-09	703	34	8.91	+	3.82
negative regulation of nuclear division (GO:0051784)	5.68e-11	9.66e-09	43	11	0.54	+	20.19
negative regulation of chromosome segregation (GO:0051985)	8.21e-11	1.38e-08	32	10	0.41	+	24.66
negative regulation of chromosome separation (GO:1905819)	8.21e-11	1.37e-08	32	10	0.41	+	24.66
cellular process (GO:0009987)	9.34e-11	1.54e-08	15495	238	196.37	+	1.21
chromatin remodeling at centromere (GO:0031055)	1.06e-10	1.72e-08	33	10	0.42	+	23.91
cellular component biogenesis (GO:0044085)	1.14e-10	1.83e-08	2754	75	34.9	+	2.15
negative regulation of chromosome organization (GO:2001251)	1.27e-10	2.03e-08	79	13	1	+	12.98
organic cyclic compound metabolic process (GO:1901360)	1.54e-10	2.43e-08	3182	82	40.33	+	2.03
sister chromatid cohesion (GO:0007062)	1.57e-10	2.46e-08	48	11	0.61	+	18.08
microtubule organizing center organization (GO:0031023)	1.67e-10	2.59e-08	100	14	1.27	+	11.05
recombinational repair (GO:0000725)	2.38e-10	3.65e-08	103	14	1.31	+	10.73
mitotic spindle assembly checkpoint signaling (GO:0007094)	2.62e-10	3.98e-08	25	9	0.32	+	28.41
mitotic spindle checkpoint signaling (GO:0071174)	2.62e-10	3.94e-08	25	9	0.32	+	28.41
spindle assembly checkpoint signaling (GO:0071173)	2.62e-10	3.9e-08	25	9	0.32	+	28.41
DNA integrity checkpoint signaling (GO:0031570)	3.23e-10	4.77e-08	150	16	1.9	+	8.42
chromatin assembly (GO:0031497)	3.23e-10	4.73e-08	150	16	1.9	+	8.42
spindle checkpoint signaling (GO:0031577)	3.49e-10	5.06e-08	26	9	0.33	+	27.31
regulation of chromosome organization (GO:0033044)	4.31e-10	6.19e-08	290	21	3.68	+	5.71
meiotic chromosome segregation (GO:0045132)	4.76e-10	6.78e-08	89	13	1.13	+	11.53
negative regulation of mitotic cell cycle (GO:0045930)	5.44e-10	7.67e-08	294	21	3.73	+	5.64
nucleosome assembly (GO:0006334)	1.08e-09	1.52e-07	117	14	1.48	+	9.44
mitotic spindle assembly (GO:0090307)	1.7e-09	2.36e-07	46	10	0.58	+	17.15
histone exchange (GO:0043486)	1.7e-09	2.34e-07	46	10	0.58	+	17.15
chromatin assembly or disassembly (GO:0006333)	1.73e-09	2.36e-07	170	16	2.15	+	7.43
double-strand break repair via homologous recombination (GO:0000724)	1.93e-09	2.61e-07	101	13	1.28	+	10.16
spindle midzone assembly (GO:0051255)	1.97e-09	2.63e-07	12	7	0.15	+	46.03
regulation of mitotic sister chromatid segregation (GO:0033047)	2.04e-09	2.71e-07	47	10	0.6	+	16.79
positive regulation of mitotic cell cycle phase transition (GO:1901992)	2.82e-09	3.72e-07	84	12	1.06	+	11.27
positive regulation of cell cycle phase transition (GO:1901989)	3.65e-09	4.77e-07	107	13	1.36	+	9.59
cellular nitrogen compound metabolic process (GO:0034641)	4.22e-09	5.47e-07	3395	82	43.02	+	1.91
nucleosome organization (GO:0034728)	4.32e-09	5.55e-07	156	15	1.98	+	7.59
organelle assembly (GO:0070925)	4.52e-09	5.76e-07	796	33	10.09	+	3.27
regulation of organelle organization (GO:0033043)	4.57e-09	5.77e-07	1208	42	15.31	+	2.74
chromosome condensation (GO:0030261)	5.66e-09	7.1e-07	53	10	0.67	+	14.89
positive regulation of mitotic cell cycle (GO:0045931)	6.04e-09	7.52e-07	112	13	1.42	+	9.16
macromolecule metabolic process (GO:0043170)	7.76e-09	9.58e-07	6151	123	77.95	+	1.58
positive regulation of cytokinesis (GO:0032467)	8.71e-09	1.07e-06	40	9	0.51	+	17.75
establishment of chromosome localization (GO:0051303)	1.02e-08	1.24e-06	75	11	0.95	+	11.57
mitotic chromosome condensation (GO:0007076)	1.21e-08	1.46e-06	28	8	0.35	+	22.55
chromosome localization (GO:0050000)	1.31e-08	1.56e-06	77	11	0.98	+	11.27
kinetochore organization (GO:0051383)	2.38e-08	2.83e-06	19	7	0.24	+	29.07
cell cycle G1/S phase transition (GO:0044843)	2.49e-08	2.94e-06	104	12	1.32	+	9.1
organelle localization (GO:0051640)	3.46e-08	4.05e-06	609	27	7.72	+	3.5
DNA-dependent DNA replication maintenance of fidelity (GO:0045005)	3.49e-08	4.06e-06	48	9	0.61	+	14.8
signal transduction in response to DNA damage (GO:0042770)	7.06e-08	8.14e-06	167	14	2.12	+	6.62
establishment of organelle localization (GO:0051656)	8.12e-08	9.3e-06	398	21	5.04	+	4.16
cellular protein-containing complex assembly (GO:0034622)	1.06e-07	1.21e-05	867	32	10.99	+	2.91
replication fork processing (GO:0031297)	1.11e-07	1.26e-05	39	8	0.49	+	16.19
regulation of cyclin-dependent protein serine/threonine kinase activity (GO:0000079)	1.24e-07	1.39e-05	98	11	1.24	+	8.86
ATP-dependent chromatin remodeling (GO:0043044)	1.36e-07	1.51e-05	77	10	0.98	+	10.25
mitotic DNA integrity checkpoint signaling (GO:0044774)	1.36e-07	1.51e-05	123	12	1.56	+	7.7
metaphase plate congression (GO:0051310)	1.7e-07	1.86e-05	59	9	0.75	+	12.04
G1/S transition of mitotic cell cycle (GO:0000082)	1.8e-07	1.96e-05	102	11	1.29	+	8.51
regulation of cyclin-dependent protein kinase activity (GO:1904029)	1.8e-07	1.95e-05	102	11	1.29	+	8.51
female meiotic nuclear division (GO:0007143)	2.72e-07	2.92e-05	29	7	0.37	+	19.05
DNA replication checkpoint signaling (GO:0000076)	3.06e-07	3.25e-05	17	6	0.22	+	27.85
regulation of DNA replication (GO:0006275)	3.06e-07	3.27e-05	108	11	1.37	+	8.04
regulation of double-strand break repair (GO:2000779)	3.15e-07	3.32e-05	85	10	1.08	+	9.28
mitotic spindle midzone assembly (GO:0051256)	3.5e-07	3.67e-05	8	5	0.1	+	49.32
spindle elongation (GO:0051231)	3.5e-07	3.64e-05	8	5	0.1	+	49.32
mitotic spindle elongation (GO:0000022)	3.5e-07	3.62e-05	8	5	0.1	+	49.32
reproduction (GO:0000003)	3.6e-07	3.7e-05	1462	43	18.53	+	2.32
DNA geometric change (GO:0032392)	3.62e-07	3.69e-05	110	11	1.39	+	7.89
meiosis II (GO:0007135)	5.39e-07	5.46e-05	9	5	0.11	+	43.84
meiotic sister chromatid segregation (GO:0045144)	5.39e-07	5.43e-05	9	5	0.11	+	43.84
meiotic sister chromatid cohesion (GO:0051177)	5.39e-07	5.4e-05	9	5	0.11	+	43.84
meiosis II cell cycle process (GO:0061983)	5.39e-07	5.36e-05	9	5	0.11	+	43.84
protein localization to chromosome (GO:0034502)	5.63e-07	5.57e-05	69	9	0.87	+	10.29
DNA damage checkpoint signaling (GO:0000077)	5.69e-07	5.59e-05	142	12	1.8	+	6.67
regulation of transcription involved in G1/S transition of mitotic cell cycle (GO:0000083)	6.93e-07	6.77e-05	34	7	0.43	+	16.25
mitotic DNA damage checkpoint signaling (GO:0044773)	7.47e-07	7.24e-05	119	11	1.51	+	7.29
reproductive process (GO:0022414)	7.92e-07	7.63e-05	1459	42	18.49	+	2.27
nitrogen compound metabolic process (GO:0006807)	9.02e-07	8.64e-05	6886	126	87.27	+	1.44
interstrand cross-link repair (GO:0036297)	1.31e-06	0.000124	56	8	0.71	+	11.27
cellular macromolecule biosynthetic process (GO:0034645)	1.56e-06	0.000148	1639	45	20.77	+	2.17
regulation of DNA repair (GO:0006282)	1.67e-06	0.000158	130	11	1.65	+	6.68
DNA duplex unwinding (GO:0032508)	1.87e-06	0.000175	105	10	1.33	+	7.52
regulation of response to DNA damage stimulus (GO:2001020)	1.87e-06	0.000174	223	14	2.83	+	4.95
intracellular signal transduction (GO:0035556)	2.15e-06	0.000199	1677	45	21.25	+	2.12
regulation of attachment of spindle microtubules to kinetochore (GO:0051988)	2.22e-06	0.000204	13	5	0.16	+	30.35
macromolecule biosynthetic process (GO:0009059)	2.22e-06	0.000203	1680	45	21.29	+	2.11
negative regulation of organelle organization (GO:0010639)	2.3e-06	0.000208	334	17	4.23	+	4.02
response to radiation (GO:0009314)	2.3e-06	0.000209	452	20	5.73	+	3.49
regulation of exit from mitosis (GO:0007096)	2.8e-06	0.000251	43	7	0.54	+	12.85
DNA replication initiation (GO:0006270)	2.8e-06	0.00025	43	7	0.54	+	12.85
kinetochore assembly (GO:0051382)	2.98e-06	0.000264	14	5	0.18	+	28.18
positive regulation of cell division (GO:0051781)	3.59e-06	0.000317	88	9	1.12	+	8.07
protein-containing complex subunit organization (GO:0043933)	4.16e-06	0.000366	1605	43	20.34	+	2.11
meiotic chromosome condensation (GO:0010032)	4.74e-06	0.000414	6	4	0.08	+	52.61
histone phosphorylation (GO:0016572)	5.16e-06	0.000448	30	6	0.38	+	15.78
response to ionizing radiation (GO:0010212)	5.4e-06	0.000466	148	11	1.88	+	5.86
regulation of cellular component organization (GO:0051128)	6.45e-06	0.000554	2390	56	30.29	+	1.85
centromeric sister chromatid cohesion (GO:0070601)	7.38e-06	0.000631	7	4	0.09	+	45.09
protein-containing complex assembly (GO:0065003)	7.52e-06	0.000639	1358	38	17.21	+	2.21
nuclear DNA replication (GO:0033260)	1.09e-05	0.000919	54	7	0.68	+	10.23
centrosome duplication (GO:0051298)	1.13e-05	0.00095	35	6	0.44	+	13.53
cell cycle DNA replication (GO:0044786)	1.21e-05	0.00101	55	7	0.7	+	10.04
regulation of transferase activity (GO:0051338)	1.21e-05	0.00101	1033	31	13.09	+	2.37
primary metabolic process (GO:0044238)	1.22e-05	0.00101	7352	128	93.17	+	1.37
reciprocal meiotic recombination (GO:0007131)	1.35e-05	0.00111	56	7	0.71	+	9.86
reciprocal homologous recombination (GO:0140527)	1.35e-05	0.0011	56	7	0.71	+	9.86
DNA damage response, signal transduction by p53 class mediator (GO:0030330)	1.35e-05	0.00111	79	8	1	+	7.99
protein localization to chromosome, centromeric region (GO:0071459)	1.57e-05	0.00127	21	5	0.27	+	18.79
homologous recombination (GO:0035825)	1.66e-05	0.00134	58	7	0.74	+	9.52
regulation of sister chromatid cohesion (GO:0007063)	1.9e-05	0.00153	22	5	0.28	+	17.93
chromatin remodeling (GO:0006338)	2.15e-05	0.00171	173	11	2.19	+	5.02
attachment of spindle microtubules to kinetochore (GO:0008608)	2.29e-05	0.00182	23	5	0.29	+	17.15
homologous chromosome segregation (GO:0045143)	2.47e-05	0.00195	62	7	0.79	+	8.91
female meiosis I (GO:0007144)	2.94e-05	0.00231	11	4	0.14	+	28.69
biological phase (GO:0044848)	2.94e-05	0.0023	11	4	0.14	+	28.69
mitotic cell cycle phase (GO:0098763)	2.94e-05	0.00229	11	4	0.14	+	28.69
cell cycle phase (GO:0022403)	2.94e-05	0.00227	11	4	0.14	+	28.69
cellular metabolic process (GO:0044237)	3.24e-05	0.0025	7542	129	95.58	+	1.35
regulation of DNA metabolic process (GO:0051052)	3.35e-05	0.00257	372	16	4.71	+	3.39
signal transduction by p53 class mediator (GO:0072331)	3.42e-05	0.00261	119	9	1.51	+	5.97
spindle assembly involved in female meiosis I (GO:0007057)	3.77e-05	0.00286	3	3	0.04	+	78.91
biological_process (GO:0008150)	4.44e-05	0.00336	17851	247	226.23	+	1.09
Unclassified (UNCLASSIFIED)	4.44e-05	0.00334	2744	14	34.77	-	0.4
positive regulation of G2/M transition of mitotic cell cycle (GO:0010971)	4.51e-05	0.00338	27	5	0.34	+	14.61
organic substance metabolic process (GO:0071704)	4.99e-05	0.00372	7840	132	99.36	+	1.33
mitotic DNA replication (GO:1902969)	5.02e-05	0.00372	13	4	0.16	+	24.28
mitotic G2/M transition checkpoint (GO:0044818)	5.09e-05	0.00376	47	6	0.6	+	10.07
regulation of DNA-dependent DNA replication (GO:0090329)	5.09e-05	0.00374	47	6	0.6	+	10.07
mitotic metaphase plate congression (GO:0007080)	5.66e-05	0.00414	48	6	0.61	+	9.86
telomere maintenance (GO:0000723)	6.05e-05	0.00441	99	8	1.25	+	6.38
meiotic spindle organization (GO:0000212)	6.39e-05	0.00463	14	4	0.18	+	22.55
meiotic sister chromatid cohesion, centromeric (GO:0051754)	6.53e-05	0.00472	4	3	0.05	+	59.18
positive regulation of cell cycle G2/M phase transition (GO:1902751)	7.05e-05	0.00507	30	5	0.38	+	13.15
negative regulation of cellular component organization (GO:0051129)	7.06e-05	0.00505	724	23	9.18	+	2.51
telomere organization (GO:0032200)	7.86e-05	0.00559	103	8	1.31	+	6.13
female gamete generation (GO:0007292)	9.05e-05	0.00642	136	9	1.72	+	5.22
DNA unwinding involved in DNA replication (GO:0006268)	9.92e-05	0.007	16	4	0.2	+	19.73
negative regulation of DNA-dependent DNA replication (GO:2000104)	9.92e-05	0.00697	16	4	0.2	+	19.73
spindle assembly involved in female meiosis (GO:0007056)	0.000104	0.00724	5	3	0.06	+	47.34
negative regulation of DNA replication (GO:0008156)	0.000106	0.00737	33	5	0.42	+	11.96
negative regulation of G2/M transition of mitotic cell cycle (GO:0010972)	0.000114	0.00789	109	8	1.38	+	5.79
negative regulation of cell division (GO:0051782)	0.000121	0.00837	17	4	0.22	+	18.57
negative regulation of cell cycle G2/M phase transition (GO:1902750)	0.000128	0.0088	111	8	1.41	+	5.69
mitotic G2 DNA damage checkpoint signaling (GO:0007095)	0.000136	0.0093	35	5	0.44	+	11.27
establishment of mitotic spindle localization (GO:0040001)	0.000136	0.00926	35	5	0.44	+	11.27
system process (GO:0003008)	0.000145	0.00981	2057	9	26.07	-	0.35
DNA damage response, signal transduction by p53 class mediator resulting in cell cycle arrest (GO:0006977)	0.000148	0.01	58	6	0.74	+	8.16
positive regulation of exit from mitosis (GO:0031536)	0.000154	0.0104	6	3	0.08	+	39.45
cellular response to cisplatin (GO:0072719)	0.000154	0.0103	6	3	0.08	+	39.45
retrograde vesicle-mediated transport, Golgi to endoplasmic reticulum (GO:0006890)	0.000157	0.0105	85	7	1.08	+	6.5
base-excision repair (GO:0006284)	0.000161	0.0107	59	6	0.75	+	8.02
DNA strand elongation involved in DNA replication (GO:0006271)	0.000176	0.0116	19	4	0.24	+	16.61
anaphase-promoting complex-dependent catabolic process (GO:0031145)	0.00018	0.0118	87	7	1.1	+	6.35
DNA biosynthetic process (GO:0071897)	0.00018	0.0118	117	8	1.48	+	5.4
negative regulation of G0 to G1 transition (GO:0070317)	0.000215	0.0141	39	5	0.49	+	10.12
double-strand break repair via synthesis-dependent strand annealing (GO:0045003)	0.000218	0.0142	7	3	0.09	+	33.82
regulation of G1/S transition of mitotic cell cycle (GO:2000045)	0.000241	0.0156	156	9	1.98	+	4.55
metabolic process (GO:0008152)	0.000283	0.0182	8313	135	105.35	+	1.28
spindle assembly involved in meiosis (GO:0090306)	0.000297	0.0191	8	3	0.1	+	29.59
centrosome separation (GO:0051299)	0.000297	0.019	8	3	0.1	+	29.59
regulation of protein kinase activity (GO:0045859)	0.000325	0.0207	802	23	10.16	+	2.26
in utero embryonic development (GO:0001701)	0.000331	0.021	366	14	4.64	+	3.02
centriole replication (GO:0007099)	0.000335	0.0212	23	4	0.29	+	13.72
positive regulation of DNA metabolic process (GO:0051054)	0.000354	0.0223	202	10	2.56	+	3.91
regulation of G0 to G1 transition (GO:0070316)	0.000359	0.0225	44	5	0.56	+	8.97
regulation of microtubule-based process (GO:0032886)	0.000365	0.0228	242	11	3.07	+	3.59
mitotic G1 DNA damage checkpoint signaling (GO:0031571)	0.000381	0.0237	70	6	0.89	+	6.76
DNA strand elongation (GO:0022616)	0.000387	0.024	24	4	0.3	+	13.15
regulation of mitotic centrosome separation (GO:0046602)	0.000392	0.0242	9	3	0.11	+	26.3
response to cisplatin (GO:0072718)	0.000392	0.0241	9	3	0.11	+	26.3
mitotic G1/S transition checkpoint signaling (GO:0044819)	0.000409	0.0251	71	6	0.9	+	6.67
G protein-coupled receptor signaling pathway (GO:0007186)	0.000428	0.0261	1305	4	16.54	-	0.24
nervous system process (GO:0050877)	0.000465	0.0283	1416	5	17.94	-	0.28
nuclear membrane organization (GO:0071763)	0.00047	0.0284	73	6	0.93	+	6.49
transport (GO:0006810)	0.00047	0.0283	4476	34	56.72	-	0.6
mitotic DNA replication checkpoint signaling (GO:0033314)	0.000505	0.0304	10	3	0.13	+	23.67
regulation of double-strand break repair via homologous recombination (GO:0010569)	0.000519	0.0311	48	5	0.61	+	8.22
positive regulation of fibroblast proliferation (GO:0048146)	0.000566	0.0338	49	5	0.62	+	8.05
cellular lipid metabolic process (GO:0044255)	0.000581	0.0345	977	2	12.38	-	0.16
regulation of cell cycle G1/S phase transition (GO:1902806)	0.000601	0.0356	178	9	2.26	+	3.99
cell population proliferation (GO:0008283)	0.000613	0.0361	485	16	6.15	+	2.6
histone-serine phosphorylation (GO:0035404)	0.000637	0.0374	11	3	0.14	+	21.52
regulation of ubiquitin protein ligase activity (GO:1904666)	0.000654	0.0383	28	4	0.35	+	11.27
establishment of spindle localization (GO:0051293)	0.00067	0.0391	51	5	0.65	+	7.74
protein phosphorylation (GO:0006468)	0.000719	0.0418	685	20	8.68	+	2.3
regulation of protein serine/threonine kinase activity (GO:0071900)	0.000725	0.042	493	16	6.25	+	2.56
microtubule polymerization or depolymerization (GO:0031109)	0.000727	0.042	52	5	0.66	+	7.59
centriole assembly (GO:0098534)	0.000737	0.0424	29	4	0.37	+	10.88
response to stress (GO:0006950)	0.000767	0.0439	3626	68	45.95	+	1.48
response to external stimulus (GO:0009605)	0.000781	0.0446	2525	15	32	-	0.47
mitotic nuclear membrane disassembly (GO:0007077)	0.000789	0.0448	12	3	0.15	+	19.73
double-strand break repair via break-induced replication (GO:0000727)	0.000789	0.0447	12	3	0.15	+	19.73
cellular response to hydroxyurea (GO:0072711)	0.000789	0.0445	12	3	0.15	+	19.73
centriole-centriole cohesion (GO:0010457)	0.000789	0.0444	12	3	0.15	+	19.73
nucleus organization (GO:0006997)	0.000797	0.0447	148	8	1.88	+	4.27
immune response (GO:0006955)	0.000813	0.0454	2075	11	26.3	-	0.42
establishment of mitotic spindle orientation (GO:0000132)	0.000827	0.046	30	4	0.38	+	10.52
lipid metabolic process (GO:0006629)	0.000829	0.046	1222	4	15.49	-	0.26
regulation of protein modification process (GO:0031399)	0.00083	0.0459	1654	37	20.96	+	1.77
regulation of kinase activity (GO:0043549)	0.000831	0.0458	914	24	11.58	+	2.07
response to UV (GO:0009411)	0.000902	0.0495	151	8	1.91	+	4.18
DNA replication, Okazaki fragment processing (GO:0033567)	0.000921	0.0504	2	2	0.03	+	78.91
cell cycle DNA replication maintenance of fidelity (GO:1902298)	0.000921	0.0502	2	2	0.03	+	78.91
mitotic DNA replication maintenance of fidelity (GO:1990505)	0.000921	0.05	2	2	0.03	+	78.91
mitotic recombination-dependent replication fork processing (GO:1990426)	0.000921	0.0498	2	2	0.03	+	78.91
cellular response to bleomycin (GO:1904976)	0.000921	0.0497	2	2	0.03	+	78.91
response to bleomycin (GO:1904975)	0.000921	0.0495	2	2	0.03	+	78.91
M phase (GO:0000279)	0.000921	0.0493	2	2	0.03	+	78.91
mitotic M phase (GO:0000087)	0.000921	0.0492	2	2	0.03	+	78.91
response to X-ray (GO:0010165)	0.000925	0.0492	31	4	0.39	+	10.18
nuclear envelope organization (GO:0006998)	0.000939	0.0498	84	6	1.06	+	5.64

## Sheet: FPCurveData_means_SD
FIGURE 4A
	MuvB - H3tail		MuvB-H3K4Me1		MuvB-H3K9me3		MuvB H3K4me3		MuvB-H4peptide
[MuvB]uM	mean	stdev	mean	stdev	mean	stdev	mean	stdev	mean	stdev
0	0	0	0	0	0	0	0	0	0	0
0.00061	-0.5	4.61628	0.8	1.83576	2.2	0.848528	1.7	2.05183	0.0666667	1.45717
0.001221	-2.53333	4.80867	2.23333	1.80093	7.65	9.40452	3.63333	0.665833	-1.1	0.72111
0.002441	-5.1	7.07672	-1.03333	2.89367	0.55	0.636396	3.76667	3.49476	0.366667	1.93993
0.004883	-2.76667	8.09341	-0.533333	4.27122	-2.45	3.04056	1.6	2.62107	-1.9	2.1
0.009766	-2.63333	5.65892	-3.9	2.17025	3.3	5.51543	5.26667	1.11505	-2.03333	2.40069
0.019531	5.63333	4.50814	-1.93333	3.15013	4.8	7.49533	1.3	2.29129	-3.93333	1.55027
0.039063	6.8	6.67008	-4.43333	2.75379	11.4	5.65685	2.63333	3.25167	-2.73333	2.18251
0.078125	24.3667	5.36315	-3.33333	3.06649	30.15	6.71751	0.5	0.866025	-5.03333	1.83394
0.15625	43.2333	4.77214	0.433333	1.36504	48.75	7.56604	3.1	0.264575	-3.06667	0.702377
0.3125	64.7	3.1	8.03333	1.75594	68.4	8.76812	3.86667	1.66233	-4.16667	1.45717
0.625	80.6333	3.23161	10.2333	2.60832	86.25	9.40452	7.46667	0.351188	-1.06667	1.50444
1.25	91.1333	4.85215	16.4667	3.23471	94.15	9.97021	8.36667	2.06478	1.63333	0.929157
2.5	94.5	1.9975	21.4	1.21655	93.5	6.50538	13.8333	1.40119	5.7	1.08167
5	93.3667	4.24421	22.9	1.21655	83.1	4.10122	14.4	2.16564	9.36667	1.55671
FIGURE 4B
	Tailless Nucleosome		Nucleosomes		WIDOM DNA
[MuvB]uM	mean	stdev	mean	stdev	mean	stdev
0	0	0	0	0	0	0
0.00061	4.6	2.40416	7.1	0.282843	-16.3	4.6669
0.001221	5.85	3.74767	-0.95	4.31335	-16.9	15.5563
0.002441	10.4	0.707107	3.9	1.13137	-22.5	5.65685
0.004883	8.7	4.6669	9.15	5.16188	-23.85	3.74767
0.009766	11.5	4.94975	6.55	5.3033	-22.3	3.81838
0.019531	19.2	2.26274	8.55	6.01041	-21.85	0.636396
0.039063	23.8	1.27279	10.55	1.76777	-25.7	0
0.078125	32	5.51543	22.7	3.53553	-21.6	2.68701
0.15625	56.85	0.777817	35.45	1.20208	-13.8	5.51543
0.3125	64.5	2.68701	49.8	0.989949	-22.9	5.23259
0.625	75.45	2.89914	63.5	1.41421	-19.1	3.39411
1.25	87.6	2.12132	60	1.41421	-6.95	6.43467
2.5	82.55	5.3033	58.75	5.86899	3.65	4.87904
SUPP FIGURE 4A
	MuvBN-H3		MuvBN-H3K4me1		MuvBN-H3K9me3
[MuvBN]uM	mean	stdev	mean	stdev	mean	stdev
0	0	0	0	0	0	0
0.00061	1.33333	2.5697	0.866667	0.981495	5.35	2.89914
0.001221	2.3	1.34536	1.83333	3.1628	2.8	1.41421
0.002441	-0.866667	2.35018	0.8	1.80831	4.05	3.88909
0.004883	0.4	3.27414	-0.633333	0.750555	1.85	3.74767
0.009766	-1.93333	2.6839	-3.43333	1.53731	2.5	4.80833
0.019531	-0.733333	4.45571	0.166667	1.56312	3.05	4.03051
0.039063	1.83333	5.6359	-1.03333	2.11975	3.95	4.17193
0.078125	10.4667	3.69369	0.7	1.01489	10.8	3.11127
0.15625	18.6667	5.20416	-0.433333	2.45832	18.65	1.20208
0.3125	33.8333	3.71663	6.16667	3.68963	28.5	5.23259
0.625	50.3333	4.72264	11.4333	1.45029	39.65	4.73762
1.25	66.3	3.64966	17.5333	2.12211	56.6	0.989949
2.5	71.9667	6.56074	17.4	5.27162	62.3	0.707107
5	71.8667	6.47019	19.1667	3.18957	62.6	3.39411
SUPP FIGURE 4C
	ArmCageMuvB-601nuc
[MuvB-ArmCage] uM	mean	stdev
0	0	0
0.00061	18.5	0.282843
0.001221	16.25	7.14178
0.002441	17.25	4.87904
0.004883	13.9	6.6468
0.009766	20.55	8.41457
0.019531	33.15	4.31335
0.039063	54.25	0.0707107
0.078125	58.55	13.2229
0.15625	71.1	2.82843
0.3125	81.9	10.1823
0.625	85.5	4.94975
1.25	92.05	2.89914
2.5	90.1	6.78823
SUPP FIGURE 5C
	WT_CHR		MUT_CHR
[MuvB] uM	mean	stdev	mean	stdev
0	0	0	0	0
6.1e-05	1.76667	2.38607	-0.2	2.40208
0.00122	0.566667	1.72143	-2.63333	1.66233
0.00244	-0.533333	1.02632	-3.9	3.6
0.004883	-0.766667	2.86764	-5.53333	4.6694
0.009766	-3.6	2.83549	-7.13333	2.62742
0.019531	-3.23333	1.98578	-6.16667	2.55408
0.039063	-3.26667	1.26623	-11.2667	3.96779
0.078	-1.66667	1.97569	-9.43333	3.00888
0.15625	0.733333	0.83865	-9.9	3.01164
0.3125	5.36667	1.88768	-5.33333	1.59478
0.625	8.3	0.7	-6.13333	3.35012
1.25	12.8	0.556776	-1.23333	1.8037
2.5	20.8333	1.79258	3.3	0.888819
5	26.1	1.04403	10.3333	2.2745
10	23.15	0.777817	8.3	2.13776
